# Supplementary material for: Liquid spherical shells are a non-equilibrium steady state of active droplets
Source: Nat Commun. 2023 Oct 17;14:6552. doi: 10.1038/s41467-023-42344-w (PMC10582082; doi:10.1038/s41467-023-42344-w)
Supplement: Supplementary file 11 — Source Data [file 41467_2023_42344_MOESM11_ESM.xlsx]

## Sheet: Figure 2
Panel C
	Vcoacervate Shells (µm3)							Vcoacervate Droplets (µm3)							T=7min				T=8min				T=9min				T=10min
Time (min)	6	7	8	9	10		Time (min)	6	7	8	9	10		t-Test: Two-Sample Assuming Unequal Variances				t-Test: Two-Sample Assuming Unequal Variances				t-Test: Two-Sample Assuming Unequal Variances				t-Test: Two-Sample Assuming Unequal Variances
	﻿	236.747	135.401	106.607	4.35468			194.101	124.35	25.4229	12.7434	2.47145
		491.067	106.043	29.6088	4.91091			116.908	78.4408	0.02857	11.6554	17.6348			Variable 1 (Shell)	Variable 2 (Droplet)			Variable 1 (Shell)	Variable 2 (Droplet)			Variable 1 (Shell)	Variable 2 (Droplet)			Variable 1 (Shell)	Variable 2 (Droplet)
		258.758	69.0218	52.7554	5.60318			133.145	88.3083	30.5114	13.6078	2.11812		Mean	285.45	73.5717		Mean	145.901	33.8229		Mean	82.4562	21.9774		Mean	22.3097	9.66625
		270.635	107.267	31.5603	4.9299			261.847	115.806	48.5374	21.0978	3.31333		Variance	5583.26	5174.02		Variance	2536.76	1638.1		Variance	1428.24	718.82		Variance	431.772	200.013
		222.262	58.7113	38.5598	45.9718			191.428	113.612	34.631	22.5399	3.18653		Sample size n	14	311		Sample size n	38	334		Sample size n	35	398		Sample size n	15	175
		239.208	105.738	30.6123	66.3923			23.0571	51.7489	45.8563	0.10967	0.00892		Hypothesized Mean Difference	0			Hypothesized Mean Difference	0			Hypothesized Mean Difference	0			Hypothesized Mean Difference	0
		225.132	129.049	43.8681	34.2475			150.586	6.8061	10.1994	2.07683	0.01639		df	14			df	43			df	37			df	15
		217.716	165.938	42.4753	35.7245			46.0474	12.1711	17.8029	4.8205	2.64794		alpha	0.05			alpha	0.05			alpha	0.05			alpha	0.05
		366.539	175.782	43.5273	59.2958			10.41	35.4756	0.22105	3.37828	5.96844		t Stat	10.3952			t Stat	13.2397			t Stat	9.26471			t Stat	2.31115
		273.142	163.049	57.089	14.0725			23.4253	9.37153	1.21685	0.60728	0.37885		P(T<=t) two-tail	5.76796e-08			P(T<=t) two-tail	9.08643e-17			P(T<=t) two-tail	3.52647e-11			P(T<=t) two-tail	0.0354515
		240.009	104.923	189.572	12.3427			7.07352	9.48423	16.8272	16.5261	0.17137		t Critical two-tail	2.14479			t Critical two-tail	2.01669			t Critical two-tail	2.02619			t Critical two-tail	2.13145
		311.232	147.166	87.9715	9.46323			98.203	0.66273	0.26119	25.8033	0.65302
		338.133	119.392	101.999	14.3851			9.92084	53.848	8.78918	0.06279	2.21444
		305.716	144.053	123.009	8.72269			74.7892	38.7024	54.8632	4.49727	1.39305
			171.105	52.4718	14.2285			216.359	1.6527	31.5955	1.55252	0.00493
			99.4937	70.6158				3.21762	132.873	17.2166	17.9424	0.09973
			272.652	102.649				196.282	270.498	2.15969	2.38474	3.23412
			166.17	85.4455				15.9824	0.02523	35.9372	23.1489	1.60308
			143.656	124.617				103.86	51.9895	22.2078	16.3085	4.44413
			182.025	76.6525				165.699	2.79867	14.4093	10.3153	1.47842
			130.135	126.611				19.3404	85.0196	35.8308	6.76617	0.00493
			162.581	130.575				37.8328	4.83728	13.9678	0.50927	4.37293
			146.878	90.6167				128.397	72.0875	39.5448	1.34483	1.23944
			133.475	71.9997				103.004	51.6703	9.80643	4.00892	0.54434
			122.688	110.811				78.1223	18.8793	1.44183	5.4693	0.58017
			128.616	93.868				4.49727	98.4034	1.62782	13.9947	1.7955
			102.399	78.0269				0.99505	34.7038	0.10967	4.40746	3.2967
			57.5866	167.83				81.4552	2.02168	3.2967	68.6659	2.53039
			228.15	66.3923				21.6349	45.7808	16.4977	18.6815	1.28638
			114.918	89.9877				25.741	11.8019	18.6223	1.69098	1.20495
			259.921	76.1524				169.201	132.816	8.04477	9.46323	2.61882
			138.284	84.3603				112.52	5.98871	25.5507	1.08173	0.19532
			174.276	47.4418				23.0571	30.6472	41.6125	16.5799	9.32709
			134.904	60.1785				37.5458	20.2432	6.6842	19.3104	0.05042
			248.883	99.4477				12.9701	72.8064	26.5067	0.48372	0.43397
			223.888					22.754	7.40714	4.3912	8.13193	8.59022
			114.237					329.561	20.889	1.55252	20.5346	0.0193
			155.764					1.47842	17.5799	49.7599	1.8212	2.39967
								16.996	216.553	33.6209	9.66866	0.06279
								11.2415	9.34799	0.51821	3.23412	40.4997
								104.824	4.49727	36.294	11.7765	13.5308
								22.9371	210.826	37.0442	34.4936	27.6017
								76.2418	32.6525	21.7248	39.9852	2.41464
								0.38606	73.5693	3.13918	13.0956	5.44964
								103.662	17.6348	27.2462	22.6311	11.0752
								1.6527	30.1091	5.69821	0.03898	21.0978
								58.7933	3.83867	2.81442	2.03581	1.40554
								184.958	88.6898	8.08707	0.40978	0.20842
								3.53964	124.294	64.6119	8.10949	0.97284
								95.9791	17.4381	38.1247	3.90687	0.59785
								143.091	0.21434	3.88929	3.17011	13.401
								7.51137	113.564	42.9264	28.5178	6.99032
								147.219	77.6137	5.95045	0.72868	0.7579
								92.7482	62.3402	3.52453	26.0898	13.6078
								160.878	22.0545	0.84783	0.83845	17.8321
								56.9648	109.526	19.1376	7.28173	18.481
								8.43569	12.593	9.19162	1.57701	10.1054
								34.2838	91.4874	46.9396	26.5696	20.0946
								75.5589	141.356	39.5068	0.43397	13.1717
								241.282	147.848	4.02667	27.8307	0.1652
								241.483	26.2481	54.8255	1.95459	2.28598
								15.6833	15.0173	5.1876	16.1452	32.7914
								53.5625	107.013	10.3153	13.401	9.1008
								19.6577	70.6158	0.97284	4.00892	2.14527
								9.28012	17.8872	62.9809	21.3968	23.8883
								32.1739	26.9555	58.6246	2.906	3.8057
								62.3845	7.03307	1.99507	1.94065	9.55259
								30.3797	20.0946	0.22105	10.41	4.9468
								0.28943	85.4455	7.48952	2.70825	16.4724
								202.122	127.528	55.9321	0.28943	100.046
								228.742	10.0839	57.9607	0.76811	31.9335
								60.641	35.1255	1.00497	8.59022	1.04878
								9.85161	30.5813	64.8709	13.248	1.6527
								22.6908	7.6161	25.9317	11.6301	7.53325
								5.37557	76.1997	2.81442	6.28398	0.10967
								18.5368	137.56	37.3299	17.2454	41.7244
								190.499	74.4288	6.44262	4.53213	0.82794
								126.773	34.2113	2.00757	0.54434	6.46341
								110.811	7.17617	38.5598	6.16531	12.1197
								5.5065	134.357	19.3704	0.74887	3.15373
								34.9834	14.3067	45.6255	0.12053	10.3856
								47.4822	158.2	12.023	1.48974	40.6105
								37.3673	132.266	28.8825	0.17137	14.9378
								95.3379	60.4753	2.28598	3.83867	6.95003
								249.024	2.92018	0.36281	63.5395	42.4753
								56.9648	5.98871	1.62782	26.1523	63.7079
								296.205	63.6683	19.4271	1.74298	4.47885
								157.382	10.2937	29.7778	10.9785	0.4181
								84.5019	23.9526	37.1849	10.0598	0.43397
								91.8735	30.5813	3.4268	17.3288	2.22901
								14.5151	52.0312	14.831	0.6812	19.3404
								71.0161	90.0377	18.6223	13.2245	28.8825
								26.2481	9.32709	11.5318	2.72383	16.8845
								61.0655	12.567	28.0604	3.12284	14.0455
								45.2404	19.0249	6.52359	0.76811	23.7669
								61.447	41.4664	29.2793	3.67282	0.47595
								37.4752	61.5744	15.2813	3.36154	3.17011
								28.2227	3.70541	0.12053	20.2702	9.3036
								44.4777	8.06715	14.3851	8.00254	34.9834
								91.1466	24.7004	1.98102	12.8944	5.39297
								9.16824	14.0186	8.45843	14.2015	15.55
								52.1887	71.9068	25.5507	3.82314	76.2418
								19.8623	76.8845	33.2412	5.89209	24.4803
								86.3487	5.60318	7.09496	20.1823	21.5761
								1.42923	57.3759	8.1519	2.27128	10.3396
								11.4366	48.7321	7.51137	0.09973	19.6878
								68.1838	45.8963	27.0523	10.3396	24.8233
								134.192	11.1471	0.49252	12.593	7.17617
								56.4691	57.5435	4.85618	10.4561	0.06279
								89.0276	50.5928	31.7997	4.14568	0.10967
								18.1409	13.6849	8.52424	0.09011	15.1768
								39.0681	12.0713	62.8526	2.769	4.00892
								3.53964	11.2415	0.04635	26.5363	2.55919
								9.03354	2.14527	25.8656	4.8751	0.11506
								124.939	39.2493	14.5423	20.1249	6.92873
								118.014	4.80165	2.61882	4.67454	8.26202
								11.4842	67.2634	1.16034	6.92873	26.9555
								28.3209	0.25408	0.83845	41.7244	0.39422
								355.365	28.0943	10.7176	32.724	2.44299
								15.5778	73.2991	15.0694	44.3635	15.309
								128.992	78.5789	45.3554	43.9469	21.514
								113.768	26.8589	4.47885	0.40243	18.5664
								44.7065	27.8646	7.30098	21.9051	17.2999
								40.1678	72.4906	4.42579	4.76611	59.2958
								16.2519	29.012	5.37557	1.92674	1.34483
								123.274	26.8255	11.0503	31.6976	11.459
								82.0583	24.0743	15.9824	1.46572	0.31778
								140.904	18.9388	45.32	30.0783	20.4193
								40.538	52.9976	49.7188	33.5168	0.31103
								2.20152	80.6177	32.1739	7.57464	0.02857
								0.40243	29.3099	0.12547	20.8617	1.92674
								216.165	21.7837	11.557	22.4804	4.32028
								178.982	180.803	20.1553	15.7393	3.85617
								93.5299	49.9151	18.1409	183.18	1.62782
								65.6952	100.894	8.94325	84.5509	9.25927
								86.442	62.897	5.52623	21.545	29.4783
								70.0831	109.99	1.08173	33.1375	11.0752
								80.7088	41.0549	9.25927	59.8433	11.2916
								37.4005	118.965	146.538	23.0889	12.8944
								118.124	46.2031	1.40554	1.75644	0.6812
								38.5598	35.8308	69.1949	85.2106	0.31778
								23.5176	8.54452	81.7781	0.99505	0.43397
								189.451	51.9895	44.5921	1.08173	1.04878
								194.159	84.5019	2.38474	3.52453	0.17691
								34.2838	44.3635	28.5519	2.11812	0.00671
								95.9279	4.23368	24.0743	98.8964	2.6789
								133.253	74.1993	1.32162	0.69985	5.22415
								14.2797	205.093	9.32709	30.8844	23.4572
								66.2618	16.6622	90.8062	1.46572	1.02743
								20.1249	17.5799	14.3851	50.2353	1.35718
								46.8233	122.312	72.3562	85.7791	17.079
								37.3673	82.9008	48.0675	109.574	0.49252
								95.3379	151.842	36.9367	11.2415	7.01168
								249.024	6.50274	1.34483	11.9974	12.7927
								56.9648	65.3051	102.249	3.62316	4.89194
								296.205	8.8995	6.82728	39.5068	0.03166
								157.382	29.6433	10.7641	1.40554	4.55062
								84.5019	101.849	45.7409	26.9221	0.53524
								91.8735	0.35575	101.796	56.0127	6.3046
								14.5151	154.317	14.6727	67.4804	22.2671
								71.0161	1.56547	10.9317	4.67454	0.03166
								26.2481	80.7088	55.6429	98.8505	0.5272
								61.0655	177.474	84.6925	82.1985	0.31778
								45.2404	8.96644	2.15969	7.74339	0.84783
								61.447	174.457	75.4226	5.22415	2.93615
								37.4752	43.3005	51.5502	0.90001	21.187
								28.2227	0.25408	8.92265	74.3818	10.1295
								44.4777	1.41667	5.11261	12.2196	4.14568
								91.1466	102.196	8.32732	17.5799	2.44299
								9.16824	126.449	61.403	19.1974	0.99505
								52.1887	21.2454	17.079	0.69105	0.18959
								19.8623	177.53	68.798	34.6674	4.37293
									50.1529	37.8328	47.9097	0.3708
									17.8029	51.4671	8.47866	5.89209
									118.599	77.5714	46.6267	18.8232
									96.5705	126.991	41.9483
									34.1066	293.125	119.551
									79.8257	0.00315	37.2222
									83.4207	44.896	7.95791
									122.793	59.5475	3.4906
									208.909	12.0969	12.4173
									60.1347	12.4921	2.769
									40.4273	0.87854	26.5363
									12.619	154.95	4.8751
									37.6538	21.6937	20.1249
									21.666	6.22455	4.67454
									46.359	25.3281	6.92873
									64.5273	82.2471	41.7244
									17.8029	6.12667	32.724
									3.72271	1.98102	44.3635
									26.3773	36.8995	43.9469
									151.789	6.34361	0.40243
									176.93	13.1483	21.9051
									37.2595	103.103	4.76611
									49.8786	3.04519	1.92674
									16.9673	4.9299	31.6976
									193.104	69.9501	1.46572
									93.2822	31.3566	30.0783
									28.9129	168.604	33.5168
									4.8205	30.7482	7.57464
									178.926	165.993	20.8617
									217.328	60.1785	22.4804
									197.285	101.698	15.7393
									29.1455	99.6432	183.18
									40.9436	16.117	84.5509
									61.8293	0.69985	21.545
									10.8821	40.2783	33.1375
									52.6717	26.1523	59.8433
									106.913	21.3968	23.0889
									42.2505	27.3097	1.75644
									112.574	142.923	85.2106
									82.436	16.1703	0.99505
									112.574	51.4671	1.08173
									52.3929	94.749	3.52453
									144.73	15.6026	2.11812
									214.938	78.3028	98.8964
									105.228	39.6167	0.69985
									145.63	102.951	59.9258
									79.1322	10.5512	30.8844
									10.1054	97.4084	1.46572
									9.5763	24.3867	50.2353
									135.35	97.957	85.7791
									60.7677	2.11812	109.574
									10.5975	1.62782	11.2415
									230.847	0.03898	11.9974
									212.305	81.8266	3.62316
									148.643	116.545	39.5068
									62.9364	4.62071	1.40554
									1.90055	24.7944	26.9221
									193.728	46.5508	56.0127
									62.3845	2.20152	67.4804
									150.414	13.3509	4.67454
									63.5395	20.5075	98.8505
									173.736	79.2708	82.1985
									210.384	72.4906	7.74339
									239.477	48.8137	5.22415
									215.711	13.0956	0.90001
									15.4973	19.4571	74.3818
									20.1823	9.64488	12.2196
									70.5696	93.4792	17.5799
									4.96584	19.0812	19.1974
									82.9008	59.5911	0.69105
									0.3708	35.1946	34.6674
									221.151	41.5008	47.9097
									22.9653	70.3902	8.47866
									47.2488	47.716	46.6267
									474.279	156.632	41.9483
									110.4	50.9879	119.551
									128.015	2.89008	37.2222
									27.9925	31.9335	7.95791
									43.3789	1.95459	3.4906
									216.098	5.81383	12.4173
									33.5528	71.2372	27.9925
									126.181	31.2198	5.73592
									105.181	1.46572	21.187
									84.7851	75.1083	5.09552
									111.431	1.67917	8.08707
									191.492	22.0545	43.3789
									82.0583	0.02203	34.1066
									37.9412	24.6065	46.5106
									134.739	35.1255	45.8963
									36.4009	85.1615	0.84783
									0.92046	21.9363	23.4572
									86.6835	87.3983	5.4693
									113.143	31.2198	2.18701
									113.978	42.9264	33.2053
									0.02203	22.3579	1.90055
									182.877	39.1776	31.2198
									197.972	4.28598	35.3696
									552.256	21.0087	8.28209
									101.247	3.88929	21.8738
									5.89209	11.8245	23.9205
									115.806	9.89686	16.8018
									6.3046	292.557	22.5715
									60.5143	28.4875	34.878
									61.447	25.741	62.1681
									126.555	32.3121	24.3543
									8.54452	39.5786	2.22901
									129.431	61.1926	88.452
									62.4682	18.3107	1.46572
									218.366	56.5929	1.57701
									118.124	4.23368	4.09397
									64.8311	29.1799	2.5898
									9.03354	10.8107	0.87854
									102.754	9.28012	32.1739
									64.3532	8.21691	1.71766
									133.038	43.2264	52.4718
									223.368	98.0542	88.6898
									64.8311	12.6421	113.666
									33.6209	69.5518	12.0969
									115.286	46.0474	12.7434
									176.207	89.8432	4.28598
									47.8736	13.2744	41.1319
									27.8946	49.9562	1.57701
									99.5455	5.04011	28.4193
									17.6897	30.7482	58.3741
									226.31	11.6779	5.41256
									22.6311	4.18161	8.76614
									76.1524	5.05714	6.06774
									13.3244	96.3713	1.28638
									16.444	27.2126	76.563
									245.644	66.8248	13.248
									12.593	44.2888	18.7671
									57.5004	1.62782	20.1249
									123.064	3.82314	0.93134
									135.292	21.2454	36.2571
									150.355	87.6351	50.2353
									111.694	263.5	9.37153
									168.07	23.1489	48.1442
									58.586	3.04519	43.7194
									22.9054	68.6659	38.9966
										47.2892	8.63345
										4.14568	3.97546
										74.3349	13.454
										29.5435	10.9785
										22.2357	13.046
										14.3309	20.1553
										0.84783	2.38474
										30.4107	9.60002
										96.6217	12.0713
										44.7065	24.3256
										113.143	18.0269
										1.44183	8.47866
										2.7377	31.0519
										4.96584	58.1673
										1.10345	92.6527
										60.3049	10.364
										71.6387	45.7009
										41.0934	6.10625
										56.3834	33.8293
										68.6659	2.72383
										33.8293	39.1776
										24.4191	1.62782
										4.55062	3.20115
											36.685
											11.364
											7.11404
											3.95778
											18.0269
											4.19761
											30.8844
											0.24782
											6.10625
											17.3288
											13.0956
											7.38538
											20.3887
											18.3958
											30.1786
											6.36429
											11.0254
											6.56304
											7.80729
											16.2802
											2.89008
											23.9813
											31.9335
											48.6959
											10.7641
											18.5105
											0.18321
											24.2609
											4.8205
											3.62316
											50.9879
											22.6311
											1.18258
											40.3507
											20.889
											27.733
											35.9372
											19.224
											11.2193
											9.1008
											12.9439
											7.7017
											28.9815
											84.5944
											0.45099
											7.82945
											9.9662
											1.13695
											51.3887
											80.2428
											17.2166
											4.42579
											6.26339
											15.2813
											34.2113
											29.3443
											25.2662
											4.55062
											29.978
											27.0523
											3.58892
											9.66866
											8.65637
											0.02203

## Sheet: Figure 3
10mM AcF(RG)3D-OH, 5mM pSS, 8.4mM DIC (0.5M DIC in oil)
Panel H						Panel I
active sperical shell			active droplet without vacuole			active sperical shell			active droplet without vacuole
Volume Container (µm3)	Volume coacervate phase (µm3)		Volume Container (µm3)	Volume coacervate phase (µm3)		Volume Container (µm3)	Shell thickness L (µm)		Volume Container (µm3)	Rdroplet
103260	594.071		23113.6	140.536		103260	2.48561		23113.6	3.22527
105773	598.745		16766.9	102.231		105773	2.27443		16766.9	2.90067
96980.6	572.12		10480.5	89.1051		96980.6	2.30525		10480.5	2.7708
96752.7	617.75		8920.08	40.1296		96752.7	2.32316		8920.08	2.12386
94539.8	551.553		8920.08	40.1296		94539.8	2.73585		8920.08	2.12386
60052.1	301.788		5704.86	50.8775		60052.1	2.381		5704.86	2.29868
53613.9	233.1		21472.6	113.504		53613.9	2.62499		21472.6	3.00359
134008	686.409		19570.7	93.3047		134008	2.9535		19570.7	2.81366
101982	508.112		19939.6	125.877		101982	2.54108		19939.6	3.10899
102040	559.478		24074.4	119.814		102040	2.95246		24074.4	3.05825
101982	508.112		21300.4	106.625		101982	2.54108		21300.4	2.94164
102040	559.478		6966.61	40.1296		102040	2.95246		6966.61	2.12386
99384.5	476.666		5838.39	25.906		99384.5	2.61523		5838.39	1.83557
64626.8	334.098		6544.47	35.553		64626.8	2.4221		6544.47	2.03984
65575.1	298.021		22235.7	130.947		65575.1	2.57796		22235.7	3.15018
168618	897.503		14593.8	80.2856		168618	2.65264		14593.8	2.67619
190806	946.922		13398	82.7764		190806	2.84238		13398	2.70358
161675	918.314		11083.5	56.0127		161675	2.87059		11083.5	2.37356
137067	703.107		12581.4	42.1122		137067	2.81835		12581.4	2.15827
83030.7	405.767		11222.1	52.4811		83030.7	2.77065		11222.1	2.32258
46127.4	196.438		24903	113.425		46127.4	2.76407		24903	3.0029
24613.7	94.4192		20923.2	150.507		24613.7	3.55905		20923.2	3.29981
312124	1791.82		19104.4	112.813		312124	3.00426		19104.4	2.99749
283707	1812.56		17599.2	89.1384		283707	3.42145		17599.2	2.77114
107125	483.917		17021.5	99.6605		107125	2.35292		17021.5	2.87615
88667.7	390.226		13782.9	91.7895		88667.7	2.64539		13782.9	2.79835
53193.4	250.991		13427.5	84.6925		53193.4	2.85151		13427.5	2.72428
35789.9	166.421		11194.3	58.6246		35789.9	2.6277		11194.3	2.40989
180123	1208.88		11473	61.0069		180123	2.54658		11473	2.4421
100190	551.036		3355.97	17.4478		100190	2.3379		3355.97	1.60898
99557	476.086		3063.19	12.8856		99557	2.02422		3063.19	1.45436
73273.2	375.414		3792.14	15.8451		73273.2	2.14052		3792.14	1.55812
71772.7	366.661		42397.5	320.315		71772.7	2.20326		42397.5	4.24453
48913.5	249.786		23432.4	131.3		48913.5	2.21532		23432.4	3.15301
44931.3	197.916		20684.3	124.53		44931.3	2.35671		20684.3	3.09786
41879.4	168.347		20378.6	88.0985		41879.4	2.05985		20378.6	2.76032
39786	152.937		18183.3	93.9865		39786	1.9128		18183.3	2.8205
34006.1	141.035		16735.1	91.3868		34006.1	2.18924		16735.1	2.79425
33725.1	130.267		16418.8	98.3347		33725.1	2.39495		16418.8	2.86334
123793	739.314		13516.1	56.7549		123793	2.2958		13516.1	2.38399
107243	701.718		14715.3	73.2368		107243	2.30604		14715.3	2.59546
86189.8	565.457		11000.6	55.5908		86189.8	2.35148		11000.6	2.36758
74783.9	485.96		17277.5	110.228		74783.9	2.18797		17277.5	2.97441
61026.5	315.054		20923.2	106.725		61026.5	1.85919		20923.2	2.94256
47873.6	240.023		14382.1	67.5411		47873.6	1.9716		14382.1	2.52635
39786	180.518		16830.4	72.413		39786	2.35464		16830.4	2.58569
37313.4	165.278		12813	54.6323		37313.4	2.35868		12813	2.35389
116690	677.087		9756.01	41.7373		116690	1.89994		9756.01	2.15185
157838	840.554		9544.7	39.3379		157838	2.32148		9544.7	2.1098
150850	779.721		5484.61	30.4456		150850	2.22277		5484.61	1.93707
118819	629.999		4530.08	30.2211		118819	2.06663		4530.08	1.9323
118514	615.03		35953.6	183.899		118514	2.15917		35953.6	3.52774
122682	686.727		32173.9	147.92		122682	2.42118		32173.9	3.2808
73325.1	347.656		27257.4	125.466		73325.1	1.97926		27257.4	3.10561
52681	257.539		22480.4	109.425		52681	2.03918		22480.4	2.96718
52262.9	267.273		28840.6	137.099		52262.9	2.03905		28840.6	3.19876
135789	530.082		18806.7	81.1274		135789	2.11866		18806.7	2.68551
118087	366.152		19973.3	88.95		118087	2.19743		19973.3	2.76919
407204	683.892		28840.6	134.643		407204	1.3111		28840.6	3.17955
105011	372.266		43178.6	204.376		105011	2.13458		43178.6	3.6541
96183.6	303.985		35830.8	176.854		96183.6	2.14179		35830.8	3.48211
474695	2667.99		28423.1	132.594		474695	2.48671		28423.1	3.16334
112232	377.267		23042.9	95.2245		112232	1.82713		23042.9	2.83283
104251	349.941		27220.1	112.951		104251	2.48284		27220.1	2.99871
104017	311.516		18806.7	86.5847		104017	1.86191		18806.7	2.74442
80982.4	288.85		18510.6	87.4258		80982.4	2.69616		18510.6	2.75328
332797	1173.48		18314	84.344		332797	2.06206		18314	2.72054
190164	697.959		15761	79.6869		190164	2.21836		15761	2.66952
175588	635.629		11725.8	59.3684		175588	2.01579		11725.8	2.42004
159786	544.911		11417.1	54.915		159786	2.01153		11417.1	2.35795
85915.9	271.749		9100.8	41.149		85915.9	2.11421		9100.8	2.14169
465050	1910.69		5484.61	22.8385		465050	2.8391		5484.61	1.76005
235612	914.358		28916.7	163.605		235612	2.61395		28916.7	3.39289
141893	479.325		26514.1	140.072		141893	2.36283		26514.1	3.22172
85478.3	276.367		14472.7	69.9399		85478.3	2.63719		14472.7	2.55591
366797	1976.8		12380	55.605		366797	2.1997		12380	2.36778
82922.5	278.836		13931.9	63.3218		82922.5	1.92163		13931.9	2.47261
71412.1	250.883		9623.76	40.6745		71412.1	1.90263		9623.76	2.13343
71412.1	275.548		8334.86	34.7119		71412.1	2.54704		8334.86	2.02362
44622.9	147.382		5484.61	27.0263		44622.9	2.02425		5484.61	1.86165
37437.8	103.885		2589.8	14.0455		37437.8	3.26025		2589.8	1.49675
321767	1922.18		24939.2	132.12		321767	2.4026		24939.2	3.15956
226174	970.75		19170.8	88.7728		226174	1.87072		19170.8	2.76735
166770	665.141		20108.1	104.87		166770	1.86039		20108.1	2.92542
155030	603.366		18740.8	79.8738		155030	1.75245		18740.8	2.6716
115359	539.014		19303.8	88.5792		115359	1.49954		19303.8	2.76533
100133	400.749		13486.5	63.8021		100133	1.80661		13486.5	2.47884
88225.5	307.535		12523.8	48.4152		88225.5	1.54141		12523.8	2.26099
46662.4	152.713		7591.7	35.3045		46662.4	2.9794		7591.7	2.03507
44227.4	156.661		7133.14	34.0382		44227.4	2.63728		7133.14	2.01045
420983	2915.5		5116.88	23.7277		420983	2.62629		5116.88	1.78261
280533	1303.09					280533	2.17629
158912	741.281					158912	3.08411
90054.4	286.737					90054.4	2.53319
56017.5	205.942					56017.5	2.54451

## Sheet: Figure 4
Panel C			Panel D			Panel E			Panel F														Panel G			Panel H
﻿Radial position (µm)	Concentration product (mM)		﻿Radial position (µm)	Concentration product (mM)		﻿Radial position (µm)	Concentration product (mM)		Experimental Data							Theory Data							﻿k deactivation (s-1)	L shell (µm)		D precursor (µm/s2)	L shell (µm)
﻿-35	0.22537		﻿-35	0.15531		﻿-17.5	0.21619		DIC (mM)	Volume reactor droplets (µm3)	DIC (mM)	Volume reactor vacuoles (µm3)	DIC (mM)	Volume reactor no droplets (µm3)		DIC (mM)	Volume Reactor no droplets (µm3)	DIC (mM)	Volume Reactor only droplets (µm3)	DIC (mM)	Volume Reactor only spherical shells (µm3)		0.00131	1.76956		0.01296	0.2182
﻿-34.93828	0.22537		-34.8866	0.15531		-17.4685	0.21619		5.1	30143.9	5.1	388951	0.44	303046		0	1.16421e+06	0	375319	2.6	190267		0.00137	1.6471		0.01316	0.22033
-34.8766	0.22537		-34.8299	0.15531		-17.4371	0.21619		5.1	20480.3	5.1	244635	0.44	175022		1.8	688015	2.6	175319	2.8	161963		0.00143	1.55254		0.01336	0.22244
-34.8148	0.22537		-34.7733	0.15531		-17.4056	0.21619		5.1	16198.5	5.1	40252.8	0.44	122020		2	363427	2.8	149372	3.2	125635		0.00149	1.47514		0.01356	0.22454
-34.7531	0.22537		-34.7166	0.15531		-17.3741	0.21619		5.1	13486.5	5.1	350577	0.44	71070.1		2.2	220982	3	130115	3.4	113324		0.00155	1.4097		0.01376	0.22664
-34.6914	0.22537		-34.6599	0.15531		-17.3427	0.21619		5.1	10102.7	5.1	155163	0.44	49655.3		2.4	148083	3.2	115260	3.6	103381		0.00161	1.35317		0.01396	0.22872
-34.6297	0.22537		-34.6032	0.15531		-17.3112	0.21619		5.1	7542.98	5.1	118514	0.44	34662.1		2.6	103434	3.4	103434	3.8	95191.5		0.00167	1.30358		0.01416	0.23079
-34.5679	0.22537		-34.5465	0.15531		-17.2797	0.21619		5.1	7397.46	5.1	27781.8	0.44	20950.3		2.8	79060.1	3.6	93836.9	4	88355		0.00173	1.25956		0.01456	0.23491
-34.5062	0.22537		-34.4898	0.1553		-17.2483	0.21619		5.1	5462.74	5.1	62990.7	0.44	15121.7		3	61186.9	3.8	85884.1	4.2	82493.8		0.00179	1.22012		0.01476	0.23696
-34.4445	0.22537		-34.4331	0.1553		-17.2168	0.21619		5.1	2641.08	5.1	55732.9	0.44	8067.13		3.2	48641.3	4	79149.2	4.4	77511.4		0.00185	1.18452		0.01496	0.239
-34.3828	0.22537		-34.3765	0.1553		-17.1853	0.21619		5.1	32095	5.1	237223	0.44	317031		3.4	39545.3	4.2	73410	4.6	73155.9		0.00191	1.15216		0.01516	0.24103
-34.321	0.22537		-34.3198	0.1553		-17.1539	0.21619		5.1	29489.8	5.1	225268	0.44	186243		3.6	32712.5	4.4	68439.5	4.8	69374.2		0.00197	1.1226		0.01536	0.24305
-34.2593	0.22537		-34.2631	0.1553		-17.1224	0.21619		5.1	17599.2	5.1	164658	0.44	193425		3.8	27501.4	4.6	64123.7	5	66001.2		0.00203	1.09545		0.01556	0.24506
-34.1976	0.22536		-34.2064	0.1553		-17.0909	0.21619		5.1	15327.5	5.1	150916	0.44	108057		4	23405.4	4.8	60327.4	5.2	63045.2		0.00209	1.07042		0.01596	0.24906
-34.1359	0.22536		-34.1497	0.1553		-17.0595	0.21619		5.1	17728.5	5.1	136172	0.44	55821.6		4.2	20164.7	5	56934.2	5.4	60364.6		0.00215	1.04725		0.01616	0.25105
-34.0742	0.22536		-34.093	0.15529		-17.028	0.21619		5.1	13104.4	5.1	51476.3	0.44	53282.2		4.4	17529.9	5.2	53911.8	5.6	57978.2		0.00221	1.02573		0.01636	0.25303
-34.0124	0.22536		-34.0364	0.15529		-16.9965	0.21619		5.1	10291	5.1	298341	0.44	17653.1		4.6	15388.1	5.4	51231.4	5.8	55796.7		0.00227	1.00568		0.01656	0.255
-33.9507	0.22536		-33.9797	0.15529		-16.9651	0.21619		5.1	7985.18	5.1	200385	0.44	124641		4.8	13593	5.6	48770.3	6	53842.8		0.00233	0.98694		0.01676	0.25697
-33.889	0.22535		-33.923	0.15529		-16.9336	0.21619		5.1	7713.95	5.1	86793.3	0.44	77274.6		5	12108.1	5.8	46545.7	6.2	52036		0.00239	0.96939		0.01696	0.25893
-33.8273	0.22535		-33.8663	0.15529		-16.9022	0.21618		5.1	5704.86	5.1	73117.5	0.44	32818.9		5.2	10841.8	6	44511.1	6.4	50402		0.00245	0.9529		0.01736	0.26283
-33.7655	0.22535		-33.8096	0.15528		-16.8707	0.21618		5.1	7640.52	5.1	40977.8	0.44	22664.2		5.4	9777.11	6.2	42684.1	6.6	48899.6		0.00251	0.93739		0.01756	0.26477
-33.7038	0.22535		-33.7529	0.15528		-16.8392	0.21618		5.1	4225.66	5.1	33444.9	0.44	18549.1		5.6	8846.44	6.4	40965.3	6.8	47522.3		0.00257	0.92275		0.01776	0.2667
-33.6421	0.22534		-33.6962	0.15528		-16.8078	0.21618		5.1	122189	5.1	285257	0.44	221762		5.8	8054.27	6.6	39405.2	7	46233.5		0.00263	0.90892		0.01796	0.26862
-33.5804	0.22534		-33.6396	0.15528		-16.7763	0.21618		5.1	22410.4	5.1	254476	0.44	117764		6	7356.49	6.8	37967	7.2	45060		0.00269	0.89582		0.01816	0.27054
-33.5187	0.22534		-33.5829	0.15527		-16.7448	0.21618		5.1	19470.4	5.1	206954	0.44	46491.1		6.2	6751.92	7	36617.6	7.4	43966.7		0.00275	0.8834		0.01836	0.27246
-33.4569	0.22534		-33.5262	0.15527		-16.7134	0.21618		5.1	14898.1	5.1	166839	0.44	30851.5		6.4	6214.05	7.2	35352.6	7.6	42950.5		0.00281	0.8716		0.01856	0.27436
-33.3952	0.22533		-33.4695	0.15527		-16.6819	0.21618		5.1	16925.9	5.1	179073	0.44	26152.6		6.6	5744.22	7.4	34193.5	7.8	42037.7		0.00287	0.86037		0.01896	0.27816
-33.3335	0.22533		-33.4128	0.15526		-16.6504	0.21618		5.1	13604.8	5.1	173369	0.44	181948		6.8	5320.76	7.6	33109.8	8	41138		0.00299	0.83947		0.01916	0.28005
-33.2718	0.22533		-33.3561	0.15526		-16.619	0.21618		5.1	10753.2	5.1	92680.8	0.44	117764		7	4946.68	7.8	32098.1	8.2	40308		0.00305	0.82972		0.01936	0.28193
-33.21	0.22532		-33.2995	0.15526		-16.5875	0.21618		5.1	9650.16	5.1	76620.9	0.44	74927.8		7.2	4610.61	8	31131.1	8.4	39657.7		0.00311	0.82039		0.01956	0.28381
-33.1483	0.22532		-33.2428	0.15525		-16.556	0.21617		5.1	20344.7	5.1	221504	0.44	38777.3		7.4	4309.31	8.2	30230.6	8.6	38820.1		0.00317	0.81146		0.01976	0.28568
-33.0866	0.22532		-33.1861	0.15525		-16.5246	0.21617		5.1	20040.6	5.1	140278	0.44	25034.3		7.6	4033.67	8.4	29393.7	8.8	38158.6		0.00323	0.80289		0.01996	0.28755
-33.0249	0.22531		-33.1294	0.15525		-16.4931	0.21617		5.1	21541.6	5.1	51337.9	0.44	513511		7.8	3787.63	8.6	28595	9	37531.7		0.00335	0.78677		0.02016	0.28941
-32.9631	0.22531		-33.0727	0.15524		-16.4616	0.21617		5.1	19104.4	5.1	53988.6	0.44	186201		8	3563.09	8.8	27855.4	9.2	36938.5		0.00347	0.77186		0.02036	0.29126
-32.9014	0.2253		-33.016	0.15524		-16.4302	0.21617		5.1	23859.7	5.1	43614.6	0.44	33937.4		8.2	3358.43	9	27128.5	9.4	36378.2		0.00359	0.75802		0.02056	0.29312
-32.8397	0.2253		-32.9594	0.15524		-16.3987	0.21617		5.1	15143	5.1	170609	0.44	21115.2		8.4	3172.19	9.2	26457.4	9.6	35902.4		0.00365	0.75146		0.02076	0.29496
-32.778	0.2253		-32.9027	0.15523		-16.3672	0.21617		5.1	13221.6	5.1	107538	0.44	10916.6		8.6	2997.99	9.4	25818.5	9.8	35352.6		0.00371	0.74512		0.02096	0.2968
-32.7163	0.22529		-32.846	0.15523		-16.3358	0.21617		5.1	9074.91	5.1	297761				8.8	2839.97	9.6	25210.8	10	34911.7		0.00377	0.739		0.02116	0.29864
-32.6545	0.22529		-32.7893	0.15522		-16.3043	0.21616		5.1	5245.7	5.1	94539.8				9	2696.97	9.8	24633.2	10.01	34885.9		0.00383	0.73307		0.02136	0.30047
-32.5928	0.22528		-32.7326	0.15522		-16.2728	0.21616		5.1	3430.54	5.1	184485				9.2	2563.37	10	24084.6	11.01	32935.6		0.00389	0.72733		0.02156	0.30229
-32.5311	0.22528		-32.6759	0.15521		-16.2414	0.21616		5.1	119735	5.1	211521				9.4	2438.64	10.01	24044.3	12.01	31491.4		0.00395	0.72177		0.02176	0.30412
-32.4694	0.22527		-32.6192	0.15521		-16.2099	0.21616		5.1	74575	5.1	213446				9.6	2326.51	11.01	21650.8	13.01	30442.3		0.00401	0.71639		0.02196	0.30593
-32.4076	0.22527		-32.5626	0.1552		-16.1785	0.21616		5.1	52402.2	5.1	78472.7				9.8	2217.86	12.01	19720.2	14.01	29694.1		0.00407	0.71116		0.02216	0.30775
-32.3459	0.22526		-32.5059	0.1552		-16.147	0.21616		5.1	22235.7	5.1	126711				10	2120.62	13.01	18140.6	15.01	29186.9		0.00413	0.70608		0.02236	0.30955
-32.2842	0.22526		-32.4492	0.15519		-16.1155	0.21615		5.1	111396	5.1	107302				10.01	2116.63	14.01	16821.7	16.01	28890		0.00419	0.70116		0.02256	0.31136
-32.2225	0.22525		-32.3925	0.15519		-16.0841	0.21615		5.1	98122.9	5.1	110918				11.01	1714.66	15.01	15704.4	17.01	28776.3		0.00425	0.69637		0.02276	0.31316
-32.1608	0.22524		-32.3358	0.15518		-16.0526	0.21615		5.1	97151.6	5.1	104017				12.01	1421.42	16.01	14739.3	18.01	28844.5		0.00431	0.69171		0.02296	0.31495
-32.099	0.22524		-32.2791	0.15518		-16.0211	0.21615		5.1	94313.8	5.1	85041.4				13.01	1201.53	17.01	13912.2	19.01	29072.5		0.00437	0.68718		0.02316	0.31674
-32.0373	0.22523		-32.2225	0.15517		-15.9897	0.21615		5.1	96183.6	5.1	51938.6				14.01	1032.5	18.01	13184	20.01	29462.9		0.00443	0.68277		0.02336	0.31853
-31.9756	0.22523		-32.1658	0.15516		-15.9582	0.21614		5.1	82436	5.1	54458.2				15.01	900.262	19.01	12546.8	21.01	30019.9		0.00449	0.67847		0.02356	0.32031
-31.9139	0.22522		-32.1091	0.15516		-15.9267	0.21614		5.1	41965.6	5.1	49778.1				16.01	792.181	20.01	11993.7	22.01	30726.1		0.00455	0.67429		0.02376	0.32209
-31.8521	0.22521		-32.0524	0.15515		-15.8953	0.21614		5.1	35626.5	8.4	103260				17.01	706.457	21.01	11494	23.01	31612.1		0.00461	0.67021		0.02396	0.32386
-31.7904	0.22521		-31.9957	0.15515		-15.8638	0.21614		5.1	30841.6	8.4	105773				18.01	634.264	22.01	11044.4	24.01	32687.8		0.00467	0.66623		0.02416	0.32563
-31.7287	0.2252		-31.939	0.15514		-15.8323	0.21614		5.1	30066.7	8.4	96980.6				19.01	573.819	23.01	10641.7	25.01	33964.7		0.00473	0.66235		0.02436	0.3274
-31.667	0.22519		-31.8823	0.15513		-15.8009	0.21613		5.1	23432.4	8.4	96752.7				20.01	522.03	24.01	10283.1	26.01	35483		0.00479	0.65856		0.02456	0.32916
-31.6052	0.22519		-31.8257	0.15513		-15.7694	0.21613		5.1	21887.7	8.4	94539.8				21.01	479.354	25.01	9955.07	27.01	37288.3		0.00485	0.65486		0.02476	0.33092
-31.5435	0.22518		-31.769	0.15512		-15.7379	0.21613		5.1	22515.4	8.4	60052.1				22.01	440.468	26.01	9656	28.01	39433.2		0.00491	0.65124		0.02496	0.33268
-31.4818	0.22517		-31.7123	0.15511		-15.7065	0.21613		5.1	22761.1	8.4	53613.9				23.01	409.051	27.01	9384.47	29.01	41950.1		0.00497	0.64771		0.02516	0.33443
-31.4201	0.22516		-31.6556	0.15511		-15.675	0.21613		5.1	15698.8	8.4	134008				24.01	380.433	28.01	9139.21	30.01	44968.2		0.00503	0.64426		0.02536	0.33618
-31.3584	0.22516		-31.5989	0.1551		-15.6435	0.21612		5.1	14261.6	8.4	101982				25.01	354.391	29.01	8919.04	31.01	48544.8		0.00509	0.64088		0.02556	0.33792
-31.2966	0.22515		-31.5422	0.15509		-15.6121	0.21612		5.1	12122.6	8.4	102040				26.01	333.038	30.01	8712.67	32.01	52951.3		0.00515	0.63757		0.02576	0.33967
-31.2349	0.22514		-31.4855	0.15508		-15.5806	0.21612		5.1	10102.7	8.4	101982				27.01	312.561	31.01	8519.59	33.01	58304.9		0.00521	0.63434		0.02596	0.3414
-31.1732	0.22513		-31.4289	0.15508		-15.5491	0.21612		5.1	10453.4	8.4	102040				28.01	295.079	32.01	8339.32	34.01	65018.8		0.00527	0.63117		0.02616	0.34314
-31.1115	0.22512		-31.3722	0.15507		-15.5177	0.21611		5.1	41965.6	8.4	99384.5				29.01	279.294	33.01	8181.23	35.01	73579.7		0.00533	0.62807		0.02636	0.34487
-31.0497	0.22512		-31.3155	0.15506		-15.4862	0.21611		5.1	37895.3	8.4	64626.8				30.01	264.081	34.01	8025.15	36.01	84666.2		0.00539	0.62503		0.02656	0.3466
-30.988	0.22511		-31.2588	0.15505		-15.4548	0.21611		5.1	35871.7	8.4	65575.1				31.01	251.353	35.01	7890.23	37.01	99385.3		0.00545	0.62205		0.02676	0.34832
-30.9263	0.2251		-31.2021	0.15504		-15.4233	0.21611		5.1	30066.7	8.4	168618				32.01	239.973	36.01	7766.3	38.01	119491		0.00551	0.61913		0.02696	0.35005
-30.8646	0.22509		-31.1454	0.15504		-15.3918	0.2161		5.1	25631.1	8.4	190806				33.01	228.941	37.01	7643.68	39.01	147272		0.00557	0.61626		0.02716	0.35177
-30.8028	0.22508		-31.0888	0.15503		-15.3604	0.2161		5.1	20752.5	8.4	161675				34.01	219.131	38.01	7439.11	40.01	186138		0.00563	0.61345		0.02736	0.35348
-30.7411	0.22507		-31.0321	0.15502		-15.3289	0.2161		5.1	21783.7	8.4	137067				35.01	209.605	39.01	7429.9	41.01	240627		0.00569	0.61069		0.02756	0.3552
-30.6794	0.22506		-30.9754	0.15501		-15.2974	0.21609		5.1	16418.8	8.4	83030.7				36.01	201.188	40.01	7338.21	42.01	317149		0.00575	0.60799		0.02776	0.35691
-30.6177	0.22505		-30.9187	0.155		-15.266	0.21609		5.1	14261.6	8.4	46127.4				37.01	193.808	41.01	7247.28	43.01	425660		0.00581	0.60533		0.02796	0.35861
-30.556	0.22504		-30.862	0.15499		-15.2345	0.21609		5.1	8791.74	8.4	24613.7				38.01	186.611	42.01	7166.09	44.01	585417		0.00587	0.60272		0.02816	0.36032
-30.4942	0.22503		-30.8053	0.15498		-15.203	0.21609		5.1	6382.69	8.4	312124				39.01	179.594	43.01	7085.5	45.01	839893		0.00593	0.60016		0.02836	0.36202
-30.4325	0.22502		-30.7487	0.15497		-15.1716	0.21608		5.1	6290.85	8.4	283707				40.01	173.507	44.01	7014.38				0.00599	0.59764		0.02856	0.36372
-30.3708	0.22501		-30.692	0.15496		-15.1401	0.21608		5.1	50372.6	8.4	107125				41.01	167.559	45.01	6943.74				0.00605	0.59517		0.02876	0.36541
-30.3091	0.225		-30.6353	0.15496		-15.1086	0.21608		5.1	46930.7	8.4	88667.7				42.01	162.467	46.01	6882.32				0.00611	0.59274		0.02896	0.36711
-30.2473	0.22499		-30.5786	0.15495		-15.0772	0.21607		5.1	33725.1	8.4	53193.4				43.01	157.479	47.01	6829.96				0.00617	0.59035		0.02916	0.3688
-30.1856	0.22498		-30.5219	0.15494		-15.0457	0.21607		5.1	23148.9	8.4	35789.9				44.01	152.595	48.01	6769.21				0.00623	0.588		0.02936	0.37049
-30.1239	0.22497		-30.4652	0.15493		-15.0142	0.21607		5.1	4757.76	8.4	180123				45.01	147.812	49.01	6717.43				0.00629	0.58568		0.02956	0.37217
-30.0622	0.22496		-30.4085	0.15492		-14.9828	0.21606		5.1	119735	8.4	100190				46.01	143.793						0.00635	0.58341		0.02976	0.37386
-30.0005	0.22495		-30.3519	0.15491		-14.9513	0.21606		5.1	74575	8.4	99557				47.01	139.848						0.00641	0.58117		0.02996	0.37554
-29.9387	0.22494		-30.2952	0.15489		-14.9198	0.21606		5.1	52402.2	8.4	73273.2				48.01	135.976						0.00647	0.57897		0.03016	0.37721
-29.877	0.22493		-30.2385	0.15488		-14.8884	0.21605		5.1	22235.7	8.4	71772.7				49.01	132.804						0.00653	0.5768		0.03036	0.37889
-29.8153	0.22492		-30.1818	0.15487		-14.8569	0.21605		5.1	111396	8.4	48913.5				﻿0	1.16421e+06						0.00659	0.57466		0.03056	0.38056
-29.7536	0.2249		-30.1251	0.15486		-14.8254	0.21604		5.1	98122.9	8.4	44931.3											0.00665	0.57256		0.03076	0.38223
-29.6918	0.22489		-30.0684	0.15485		-14.794	0.21604		5.1	97151.6	8.4	41879.4											0.00671	0.57049		0.03096	0.3839
-29.6301	0.22488		-30.0117	0.15484		-14.7625	0.21604		5.1	94313.8	8.4	39786											0.00677	0.56845		0.03116	0.38557
-29.5684	0.22487		-29.9551	0.15483		-14.731	0.21603		5.1	96183.6	8.4	34006.1											0.00683	0.56644		0.03136	0.38723
-29.5067	0.22486		-29.8984	0.15482		-14.6996	0.21603		5.1	82436	8.4	33725.1											0.00689	0.56445		0.03156	0.3889
-29.4449	0.22484		-29.8417	0.15481		-14.6681	0.21603		5.1	41965.6	8.4	123793											0.00695	0.5625		0.03176	0.39056
-29.3832	0.22483		-29.785	0.15479		-14.6366	0.21602		5.1	35626.5	8.4	107243											0.00701	0.56058		0.03196	0.39221
-29.3215	0.22482		-29.7283	0.15478		-14.6052	0.21602		5.1	30841.6	8.4	86189.8											0.00707	0.55868		0.03216	0.39387
-29.2598	0.22481		-29.6716	0.15477		-14.5737	0.21601		5.1	30066.7	8.4	74783.9											0.00713	0.5568		0.03236	0.39552
-29.198	0.22479		-29.615	0.15476		-14.5423	0.21601		5.1	23432.4	8.4	61026.5											0.00719	0.55496		0.03256	0.39718
-29.1363	0.22478		-29.5583	0.15475		-14.5108	0.21601		5.1	21887.7	8.4	47873.6											0.00725	0.55314		0.03276	0.39883
-29.0746	0.22477		-29.5016	0.15473		-14.4793	0.216		5.1	22515.4	8.4	39786											0.00731	0.55134		0.03296	0.40047
-29.0129	0.22475		-29.4449	0.15472		-14.4479	0.216		5.1	22761.1	8.4	37313.4											0.00737	0.54957		0.03316	0.40212
-28.9512	0.22474		-29.3882	0.15471		-14.4164	0.21599		5.1	15698.8	8.4	116690											0.00743	0.54782		0.03336	0.40376
-28.8894	0.22472		-29.3315	0.15469		-14.3849	0.21599		5.1	14261.6	8.4	157838											0.00749	0.54609		0.03356	0.4054
-28.8277	0.22471		-29.2749	0.15468		-14.3535	0.21598		5.1	12122.6	8.4	150850											0.00755	0.54439		0.03376	0.40704
-28.766	0.2247		-29.2182	0.15467		-14.322	0.21598		5.1	10102.7	8.4	118819											0.00761	0.5427		0.03396	0.40868
-28.7043	0.22468		-29.1615	0.15465		-14.2905	0.21598		5.1	10453.4	8.4	118514											0.00767	0.54104		0.03416	0.41032
-28.6425	0.22467		-29.1048	0.15464		-14.2591	0.21597		5.1	41965.6	8.4	122682											0.00773	0.5394		0.03436	0.41195
-28.5808	0.22465		-29.0481	0.15463		-14.2276	0.21597		5.1	37895.3	8.4	73325.1											0.00779	0.53778		0.03456	0.41359
-28.5191	0.22464		-28.9914	0.15461		-14.1961	0.21596		5.1	35871.7	8.4	52681											0.00785	0.53618		0.03476	0.41522
-28.4574	0.22462		-28.9347	0.1546		-14.1647	0.21596		5.1	30066.7	8.4	52262.9											0.00791	0.5346		0.03496	0.41685
-28.3957	0.22461		-28.8781	0.15458		-14.1332	0.21595		5.1	25631.1	8.4	135789											0.00797	0.53304		0.03516	0.41848
-28.3339	0.22459		-28.8214	0.15457		-14.1017	0.21595		5.1	20752.5	8.4	118087											0.00803	0.53149		0.03536	0.4201
-28.2722	0.22457		-28.7647	0.15455		-14.0703	0.21594		5.1	21783.7	8.4	407204											0.00809	0.52997		0.03556	0.42173
-28.2105	0.22456		-28.708	0.15454		-14.0388	0.21594		5.1	16418.8	8.4	105011											0.00815	0.52846		0.03576	0.42335
-28.1488	0.22454		-28.6513	0.15453		-14.0074	0.21593		5.1	14261.6	8.4	96183.6											0.00821	0.52697		0.03596	0.42497
-28.087	0.22453		-28.5946	0.15451		-13.9759	0.21593		5.1	8791.74	8.4	474695											0.00827	0.5255		0.03616	0.4266
-28.0253	0.22451		-28.5379	0.15449		-13.9444	0.21592		5.1	6382.69	8.4	112232											0.00833	0.52404		0.03636	0.42821
-27.9636	0.22449		-28.4813	0.15448		-13.913	0.21592		5.1	6290.85	8.4	104251											0.00839	0.5226		0.03656	0.42983
-27.9019	0.22448		-28.4246	0.15446		-13.8815	0.21591		5.1	50372.6	8.4	104017											0.00845	0.52118		0.03676	0.43145
-27.8402	0.22446		-28.3679	0.15445		-13.85	0.21591		5.1	46930.7	8.4	80982.4											0.00851	0.51977		0.03696	0.43306
-27.7784	0.22444		-28.3112	0.15443		-13.8186	0.2159		5.1	33725.1	8.4	332797											0.00857	0.51838		0.03716	0.43468
-27.7167	0.22442		-28.2545	0.15442		-13.7871	0.21589		5.1	23148.9	8.4	190164											0.00863	0.517		0.03736	0.43629
-27.655	0.22441		-28.1978	0.1544		-13.7556	0.21589		5.1	4757.76	8.4	175588											0.00869	0.51564		0.03756	0.4379
-27.5933	0.22439		-28.1411	0.15438		-13.7242	0.21588		8.4	23113.6	8.4	159786											0.00875	0.51429		0.03776	0.43951
-27.5315	0.22437		-28.0845	0.15437		-13.6927	0.21588		8.4	16766.9	8.4	85915.9											0.00881	0.51296		0.03796	0.44112
-27.4698	0.22435		-28.0278	0.15435		-13.6612	0.21587		8.4	10480.5	8.4	465050											0.00887	0.51164		0.03816	0.44272
-27.4081	0.22433		-27.9711	0.15433		-13.6298	0.21587		8.4	8920.08	8.4	235612											0.00893	0.51033		0.03836	0.44433
-27.3464	0.22431		-27.9144	0.15431		-13.5983	0.21586		8.4	8920.08	8.4	141893											0.00899	0.50904		0.03856	0.44593
-27.2846	0.2243		-27.8577	0.1543		-13.5668	0.21585		8.4	5704.86	8.4	85478.3											0.00905	0.50776		0.03876	0.44754
-27.2229	0.22428		-27.8011	0.15428		-13.5354	0.21585		8.4	21472.6	8.4	366797											0.00911	0.50649		0.03896	0.44914
-27.1612	0.22426		-27.7444	0.15426		-13.5039	0.21584		8.4	19570.7	8.4	82922.5											0.00917	0.50524		0.03916	0.45074
-27.0995	0.22424		-27.6877	0.15424		-13.4724	0.21584		8.4	19939.6	8.4	71412.1											0.00923	0.504		0.03936	0.45234
-27.0377	0.22422		-27.631	0.15423		-13.441	0.21583		8.4	24074.4	8.4	71412.1											0.00929	0.50277		0.03956	0.45394
-26.976	0.2242		-27.5743	0.15421		-13.4095	0.21582		8.4	21300.4	8.4	44622.9											0.00935	0.50156		0.03976	0.45554
-26.9143	0.22418		-27.5176	0.15419		-13.378	0.21582		8.4	6966.61	8.4	37437.8											0.00941	0.50036		0.03996	0.45714
-26.8526	0.22416		-27.4609	0.15417		-13.3466	0.21581		8.4	5838.39	8.4	321767											0.00947	0.49916		0.03996	0.45714
-26.7909	0.22414		-27.4043	0.15415		-13.3151	0.2158		8.4	6544.47	8.4	226174											0.00953	0.49798		0.04	0.45746
-26.7291	0.22412		-27.3476	0.15413		-13.2836	0.2158		8.4	22235.7	8.4	166770											0.00959	0.49681		0.04004	0.45777
-26.6674	0.22409		-27.2909	0.15411		-13.2522	0.21579		8.4	14593.8	8.4	155030											0.00965	0.49566		0.04008	0.45809
-26.6057	0.22407		-27.2342	0.15409		-13.2207	0.21579		8.4	13398	8.4	115359											0.00971	0.49451		0.04012	0.45841
-26.544	0.22405		-27.1775	0.15407		-13.1892	0.21578		8.4	11083.5	8.4	100133											0.00977	0.49337		0.04016	0.45873
-26.4823	0.22403		-27.1208	0.15405		-13.1578	0.21577		8.4	12581.4	8.4	88225.5											0.00983	0.49225		0.0402	0.45905
-26.4205	0.22401		-27.0641	0.15403		-13.1263	0.21576		8.4	11222.1	8.4	46662.4											0.00989	0.49113		0.04024	0.45937
-26.3588	0.22399		-27.0075	0.15401		-13.0948	0.21576		8.4	24903	8.4	44227.4											0.00995	0.49003		0.04028	0.45969
-26.2971	0.22396		-26.9508	0.15399		-13.0634	0.21575		8.4	20923.2	8.4	420983											0.01001	0.48893		0.04032	0.46001
-26.2354	0.22394		-26.8941	0.15397		-13.0319	0.21574		8.4	19104.4	8.4	280533											0.01007	0.48785		0.04036	0.46033
-26.1736	0.22392		-26.8374	0.15395		-13.0005	0.21574		8.4	17599.2	8.4	158912											0.01013	0.48678		0.0404	0.46065
-26.1119	0.2239		-26.7807	0.15393		-12.969	0.21573		8.4	17021.5	8.4	90054.4											0.01019	0.48571		0.04044	0.46096
-26.0502	0.22387		-26.724	0.15391		-12.9375	0.21572		8.4	13782.9	8.4	56017.5											0.01025	0.48466		0.04048	0.46128
-25.9885	0.22385		-26.6673	0.15389		-12.9061	0.21571		8.4	13427.5	12.6	220079											0.01031	0.48361		0.04052	0.4616
-25.9267	0.22383		-26.6107	0.15387		-12.8746	0.21571		8.4	11194.3	12.6	119735											0.01037	0.48257		0.04056	0.46192
-25.865	0.2238		-26.554	0.15384		-12.8431	0.2157		8.4	11473	12.6	95559											0.01043	0.48154		0.0406	0.46224
-25.8033	0.22378		-26.4973	0.15382		-12.8117	0.21569		8.4	3355.97	12.6	75989.4											0.01049	0.48053		0.04064	0.46256
-25.7416	0.22375		-26.4406	0.1538		-12.7802	0.21568		8.4	3063.19	12.6	59518.5											0.01055	0.47952		0.04068	0.46288
-25.6798	0.22373		-26.3839	0.15378		-12.7487	0.21568		8.4	3792.14	12.6	43745.6											0.01061	0.47851		0.04072	0.4632
-25.6181	0.2237		-26.3272	0.15375		-12.7173	0.21567		8.4	42397.5	12.6	38480.2											0.01067	0.47752		0.04076	0.46351
-25.5564	0.22368		-26.2706	0.15373		-12.6858	0.21566		8.4	23432.4	12.6	209897											0.01073	0.47654		0.0408	0.46383
-25.4947	0.22365		-26.2139	0.15371		-12.6543	0.21565		8.4	20684.3	12.6	171022											0.01079	0.47556		0.04084	0.46415
-25.433	0.22363		-26.1572	0.15369		-12.6229	0.21565		8.4	20378.6	12.6	104777											0.01085	0.47459		0.04088	0.46447
-25.3712	0.2236		-26.1005	0.15366		-12.5914	0.21564		8.4	18183.3	12.6	89277											0.01091	0.47363		0.04092	0.46479
-25.3095	0.22358		-26.0438	0.15364		-12.5599	0.21563		8.4	16735.1	12.6	52262.9											0.01097	0.47268		0.04096	0.46511
-25.2478	0.22355		-25.9871	0.15361		-12.5285	0.21562		8.4	16418.8	12.6	53848											0.01103	0.47174		0.041	0.46542
-25.1861	0.22352		-25.9305	0.15359		-12.497	0.21561		8.4	13516.1	12.6	50372.6											0.01109	0.4708		0.04104	0.46574
-25.1243	0.2235		-25.8738	0.15357		-12.4655	0.2156		8.4	14715.3	12.6	39405.4											0.01115	0.46987		0.04108	0.46606
-25.0626	0.22347		-25.8171	0.15354		-12.4341	0.2156		8.4	11000.6	12.6	33805.3											0.01121	0.46895		0.04112	0.46638
-25.0009	0.22344		-25.7604	0.15352		-12.4026	0.21559		8.4	17277.5	12.6	29720.1											0.01127	0.46804		0.04116	0.4667
-24.9392	0.22342		-25.7037	0.15349		-12.3712	0.21558		8.4	20923.2	12.6	78685.2											0.01133	0.46713		0.0412	0.46702
-24.8775	0.22339		-25.647	0.15347		-12.3397	0.21557		8.4	14382.1	12.6	71206.3											0.01139	0.46623		0.04124	0.46733
-24.8157	0.22336		-25.5903	0.15344		-12.3082	0.21556		8.4	16830.4	12.6	43265.6											0.01145	0.46534		0.04128	0.46765
-24.754	0.22333		-25.5337	0.15342		-12.2767	0.21555		8.4	12813	12.6	37106.3											0.01151	0.46446		0.04132	0.46797
-24.6923	0.2233		-25.477	0.15339		-12.2453	0.21554		8.4	9756.01	12.6	217612											0.01157	0.46358		0.04136	0.46829
-24.6306	0.22327		-25.4203	0.15336		-12.2138	0.21553		8.4	9544.7	12.6	127647											0.01163	0.46271		0.0414	0.46861
-24.5688	0.22325		-25.3636	0.15334		-12.1823	0.21553		8.4	5484.61	12.6	52077.5											0.01169	0.46184		0.04144	0.46892
-24.5071	0.22322		-25.3069	0.15331		-12.1509	0.21552		8.4	4530.08	12.6	40977.8											0.01175	0.46099		0.04148	0.46924
-24.4454	0.22319		-25.2502	0.15328		-12.1194	0.21551		8.4	35953.6	12.6	243007											0.01181	0.46013		0.04152	0.46956
-24.3837	0.22316		-25.1935	0.15326		-12.088	0.2155		8.4	32173.9	12.6	166224											0.01187	0.45929		0.04156	0.46988
-24.322	0.22313		-25.1369	0.15323		-12.0565	0.21549		8.4	27257.4	12.6	126773											0.01193	0.45845		0.0416	0.4702
-24.2602	0.2231		-25.0802	0.1532		-12.025	0.21548		8.4	22480.4	12.6	117601											0.01199	0.45762		0.04164	0.47051
-24.1985	0.22307		-25.0235	0.15317		-11.9936	0.21547		8.4	28840.6	12.6	51614.9											0.012	0.45744		0.04168	0.47083
-24.1368	0.22303		-24.9668	0.15315		-11.9621	0.21546		8.4	18806.7	12.6	51430.2											0.01201	0.45727		0.04172	0.47115
-24.0751	0.223		-24.9101	0.15312		-11.9306	0.21545		8.4	19973.3	12.6	47963.8											0.01203	0.45711		0.04176	0.47147
-24.0133	0.22297		-24.8534	0.15309		-11.8992	0.21544		8.4	28840.6	12.6	43614.6											0.01204	0.45694		0.0418	0.47178
-23.9516	0.22294		-24.7968	0.15306		-11.8677	0.21543		8.4	43178.6	12.6	36610.8											0.01205	0.45678		0.04184	0.4721
-23.8899	0.22291		-24.7401	0.15303		-11.8362	0.21542		8.4	35830.8	12.6	31505.4											0.01206	0.45661		0.04188	0.47242
-23.8282	0.22288		-24.6834	0.153		-11.8048	0.21541		8.4	28423.1	12.6	26699.3											0.01207	0.45645		0.04192	0.47274
-23.7664	0.22284		-24.6267	0.15297		-11.7733	0.2154		8.4	23042.9	12.6	23113.6											0.01209	0.45629		0.04196	0.47305
-23.7047	0.22281		-24.57	0.15294		-11.7418	0.21539		8.4	27220.1	12.6	23113.6											0.0121	0.45612		0.042	0.47337
-23.643	0.22278		-24.5133	0.15291		-11.7104	0.21538		8.4	18806.7	12.6	387774											0.01211	0.45596		0.04204	0.47369
-23.5813	0.22274		-24.4566	0.15288		-11.6789	0.21537		8.4	18510.6	12.6	256918											0.01212	0.4558		0.04208	0.47401
-23.5195	0.22271		-24.4	0.15285		-11.6474	0.21536		8.4	18314	12.6	209160											0.01213	0.45563		0.04212	0.47432
-23.4578	0.22268		-24.3433	0.15282		-11.616	0.21535		8.4	15761	12.6	196621											0.01215	0.45547		0.04216	0.47464
-23.3961	0.22264		-24.2866	0.15279		-11.5845	0.21534		8.4	11725.8	12.6	191307											0.01216	0.45531		0.0422	0.47496
-23.3344	0.22261		-24.2299	0.15276		-11.5531	0.21532		8.4	11417.1	12.6	62497.7											0.01217	0.45515		0.04224	0.47528
-23.2727	0.22257		-24.1732	0.15273		-11.5216	0.21531		8.4	9100.8	12.6	58648.7											0.01218	0.45498		0.04228	0.47559
-23.2109	0.22254		-24.1165	0.1527		-11.4901	0.2153		8.4	5484.61	12.6	51291.8											0.01219	0.45482		0.04232	0.47591
-23.1492	0.2225		-24.0599	0.15267		-11.4587	0.21529		8.4	28916.7	12.6	49778.1											0.01221	0.45466		0.04236	0.47623
-23.0875	0.22247		-24.0032	0.15263		-11.4272	0.21528		8.4	26514.1	12.6	44315.2											0.01222	0.4545		0.0424	0.47655
-23.0258	0.22243		-23.9465	0.1526		-11.3957	0.21527		8.4	14472.7	12.6	33006.1											0.01223	0.45434		0.04244	0.47686
-22.9641	0.22239		-23.8898	0.15257		-11.3643	0.21526		8.4	12380	12.6	33006.1											0.01224	0.45418		0.04248	0.47718
-22.9023	0.22236		-23.8331	0.15254		-11.3328	0.21525		8.4	13931.9	12.6	30763.8											0.01225	0.45402		0.04252	0.4775
-22.8406	0.22232		-23.7764	0.1525		-11.3013	0.21523		8.4	9623.76	12.6	409229											0.01227	0.45386		0.04256	0.47781
-22.7789	0.22228		-23.7198	0.15247		-11.2699	0.21522		8.4	8334.86	12.6	375893											0.01228	0.4537		0.0426	0.47813
-22.7172	0.22224		-23.6631	0.15244		-11.2384	0.21521		8.4	5484.61	12.6	167249											0.01229	0.45354		0.04264	0.47845
-22.6554	0.22221		-23.6064	0.1524		-11.2069	0.2152		8.4	2589.8	12.6	125342											0.0123	0.45338		0.04268	0.47877
-22.5937	0.22217		-23.5497	0.15237		-11.1755	0.21519		8.4	24939.2	12.6	62300.9											0.01231	0.45322		0.04272	0.47908
-22.532	0.22213		-23.493	0.15233		-11.144	0.21517		8.4	19170.8	12.6	70078											0.01233	0.45306		0.04276	0.4794
-22.4703	0.22209		-23.4363	0.1523		-11.1125	0.21516		8.4	20108.1	12.6	59857.9											0.01234	0.4529		0.0428	0.47972
-22.4085	0.22205		-23.3796	0.15226		-11.0811	0.21515		8.4	18740.8	12.6	64129.6											0.01235	0.45274		0.04284	0.48003
-22.3468	0.22201		-23.323	0.15223		-11.0496	0.21514		8.4	19303.8	12.6	35585.7											0.01236	0.45259		0.04288	0.48035
-22.2851	0.22197		-23.2663	0.15219		-11.0181	0.21512		8.4	13486.5	12.6	321003											0.01237	0.45243		0.04292	0.48067
-22.2234	0.22193		-23.2096	0.15216		-10.9867	0.21511		8.4	12523.8	12.6	271888											0.01239	0.45227		0.04296	0.48098
-22.1617	0.22189		-23.1529	0.15212		-10.9552	0.2151		8.4	7591.7	12.6	274222											0.0124	0.45211		0.043	0.4813
-22.0999	0.22185		-23.0962	0.15208		-10.9237	0.21509		8.4	7133.14	12.6	163843											0.01241	0.45195		0.04304	0.48162
-22.0382	0.22181		-23.0395	0.15205		-10.8923	0.21507		8.4	5116.88	12.6	114334											0.01242	0.4518		0.04308	0.48193
-21.9765	0.22176		-22.9828	0.15201		-10.8608	0.21506		12.6	28650.6	12.6	114334											0.01243	0.45164		0.04312	0.48225
-21.9148	0.22172		-22.9262	0.15197		-10.8293	0.21505		12.6	26071.4	12.6	95502.3											0.01245	0.45148		0.04316	0.48257
-21.853	0.22168		-22.8695	0.15193		-10.7979	0.21503		12.6	24830.6	12.6	36940.9											0.01246	0.45133		0.0432	0.48288
-21.7913	0.22164		-22.8128	0.1519		-10.7664	0.21502		12.6	25193.4	12.6	36487.3											0.01247	0.45117		0.04324	0.4832
-21.7296	0.22159		-22.7561	0.15186		-10.7349	0.21501		12.6	25193.4	16.8	178095											0.01248	0.45101		0.04328	0.48352
-21.6679	0.22155		-22.6994	0.15182		-10.7035	0.21499		12.6	23859.7	16.8	109372											0.01249	0.45086		0.04332	0.48383
-21.6061	0.22151		-22.6427	0.15178		-10.672	0.21498		12.6	16167.1	16.8	97894.1											0.01251	0.4507		0.04336	0.48415
-21.5444	0.22146		-22.5861	0.15174		-10.6405	0.21496		12.6	19771.6	16.8	68549											0.01252	0.45055		0.0434	0.48447
-21.4827	0.22142		-22.5294	0.1517		-10.6091	0.21495		12.6	4245.73	16.8	60052.1											0.01253	0.45039		0.04344	0.48478
-21.421	0.22137		-22.4727	0.15166		-10.5776	0.21494		12.6	22305.5	16.8	50647.8											0.01254	0.45024		0.04348	0.4851
-21.3592	0.22133		-22.416	0.15162		-10.5462	0.21492		12.6	11055.8	16.8	31583.8											0.01255	0.45008		0.04352	0.48542
-21.2975	0.22128		-22.3593	0.15158		-10.5147	0.21491		12.6	31036.3	16.8	133437											0.01257	0.44993		0.04356	0.48573
-21.2358	0.22124		-22.3026	0.15154		-10.4832	0.21489		12.6	29528.2	16.8	110382											0.01258	0.44977		0.0436	0.48605
-21.1741	0.22119		-22.246	0.1515		-10.4518	0.21488		12.6	29835.5	16.8	105773											0.01259	0.44962		0.04364	0.48637
-21.1124	0.22114		-22.1893	0.15146		-10.4203	0.21486		12.6	24038.5	16.8	105773											0.0126	0.44947		0.04368	0.48668
-21.0506	0.22109		-22.1326	0.15141		-10.3888	0.21485		12.6	22655.7	16.8	54787.8											0.01261	0.44931		0.04372	0.487
-20.9889	0.22105		-22.0759	0.15137		-10.3574	0.21483		12.6	22655.7	16.8	48234.5											0.01263	0.44916		0.04376	0.48732
-20.9272	0.221		-22.0192	0.15133		-10.3259	0.21482		12.6	21749	16.8	36693.2											0.01264	0.44901		0.0438	0.48763
-20.8655	0.22095		-21.9625	0.15129		-10.2944	0.2148		12.6	21749	16.8	147494											0.01265	0.44885		0.04384	0.48795
-20.8038	0.2209		-21.9058	0.15124		-10.263	0.21479		12.6	16894	16.8	115419											0.01266	0.4487		0.04388	0.48826
-20.742	0.22085		-21.8492	0.1512		-10.2315	0.21477		12.6	10480.5	16.8	91113.1											0.01267	0.44855		0.04392	0.48858
-20.6803	0.2208		-21.7925	0.15116		-10.2	0.21476		12.6	29528.2	16.8	86573.7											0.01269	0.4484		0.04396	0.4889
-20.6186	0.22075		-21.7358	0.15111		-10.1686	0.21474		12.6	27932.3	16.8	76568.2											0.0127	0.44824		0.044	0.48921
-20.5569	0.2207		-21.6791	0.15107		-10.1371	0.21472		12.6	26108.2	16.8	74783.9											0.01271	0.44809		0.04404	0.48953
-20.4951	0.22065		-21.6224	0.15102		-10.1056	0.21471		12.6	24613.7	16.8	48958.9											0.01272	0.44794		0.04408	0.48985
-20.4334	0.2206		-21.5657	0.15098		-10.0742	0.21469		12.6	25961.1	16.8	37978.7											0.01273	0.44779		0.04412	0.49016
-20.3717	0.22055		-21.509	0.15093		-10.0427	0.21468		12.6	19137.6	16.8	148478											0.01275	0.44764		0.04416	0.49048
-20.31	0.22049		-21.4524	0.15089		-10.0113	0.21466		12.6	10453.4	16.8	127334											0.01276	0.44749		0.0442	0.49079
-20.2482	0.22044		-21.3957	0.15084		-9.97978	0.21464		12.6	10917.9	16.8	100998											0.01277	0.44734		0.04424	0.49111
-20.1865	0.22039		-21.339	0.1508		-9.94831	0.21462		12.6	8511.57	16.8	86793.3											0.01278	0.44719		0.04428	0.49143
-20.1248	0.22033		-21.2823	0.15075		-9.91685	0.21461		12.6	7518.67	16.8	76620.9											0.01279	0.44704		0.04432	0.49174
-20.0631	0.22028		-21.2256	0.1507		-9.88538	0.21459		12.6	5660.58	16.8	71412.1											0.01281	0.44689		0.04436	0.49206
-20.0013	0.22023		-21.1689	0.15065		-9.85392	0.21457		12.6	4967.96	16.8	64079.9											0.01282	0.44674		0.0444	0.49237
-19.9396	0.22017		-21.1122	0.15061		-9.82245	0.21456		12.6	28764.6	16.8	49778.1											0.01283	0.44659		0.04444	0.49269
-19.8779	0.22012		-21.0556	0.15056		-9.79099	0.21454		12.6	25704.3	16.8	50189.5											0.01284	0.44644		0.04448	0.49301
-19.8162	0.22006		-20.9989	0.15051		-9.75952	0.21452		12.6	18642	16.8	42224.5											0.01285	0.44629		0.04452	0.49332
-19.7545	0.22		-20.9422	0.15046		-9.72806	0.2145		12.6	18085.5	16.8	30569.6											0.01287	0.44614		0.04456	0.49364
-19.6927	0.21995		-20.8855	0.15041		-9.69659	0.21448		12.6	19704.6	16.8	30492.1											0.01288	0.44599		0.0446	0.49395
-19.631	0.21989		-20.8288	0.15036		-9.66513	0.21447		12.6	12437.4	16.8	289761											0.01289	0.44584		0.04464	0.49427
-19.5693	0.21983		-20.7721	0.15031		-9.63366	0.21445		12.6	10237.1	16.8	144684											0.0129	0.44569		0.04468	0.49458
-19.5076	0.21977		-20.7155	0.15026		-9.6022	0.21443		12.6	9544.7	16.8	121144											0.01291	0.44554		0.04472	0.4949
-19.4459	0.21971		-20.6588	0.15021		-9.57073	0.21441		12.6	12094.1	16.8	100075											0.01293	0.4454		0.04476	0.49522
-19.3841	0.21966		-20.6021	0.15016		-9.53926	0.21439		12.6	17955.4	16.8	82436											0.01294	0.44525		0.0448	0.49553
-19.3224	0.2196		-20.5454	0.15011		-9.5078	0.21437		12.6	23113.6	16.8	53848											0.01295	0.4451		0.04484	0.49585
-19.2607	0.21954		-20.4887	0.15005		-9.47633	0.21435		12.6	18806.7	16.8	54458.2											0.01296	0.44495		0.04488	0.49616
-19.199	0.21947		-20.432	0.15		-9.44487	0.21434		12.6	14352	16.8	30919.4											0.01297	0.44481		0.04492	0.49648
-19.1372	0.21941		-20.3754	0.14995		-9.4134	0.21432		12.6	10022.3	16.8	20820.7											0.01299	0.44466		0.04496	0.4968
-19.0755	0.21935		-20.3187	0.14989		-9.38194	0.2143		12.6	23042.9	16.8	21300.4											0.013	0.44451		0.045	0.49711
-19.0138	0.21929		-20.262	0.14984		-9.35047	0.21428		12.6	20209.4	16.8	24903											0.01301	0.44437		0.04504	0.49743
-18.9521	0.21923		-20.2053	0.14979		-9.31901	0.21426		12.6	17955.4	16.8	156164											0.01302	0.44422		0.04508	0.49774
-18.8903	0.21916		-20.1486	0.14973		-9.28754	0.21424		12.6	15885.6	16.8	145597											0.01303	0.44407		0.04512	0.49806
-18.8286	0.2191		-20.0919	0.14968		-9.25608	0.21422		12.6	14021.6	16.8	61613.6											0.01305	0.44393		0.04516	0.49837
-18.7669	0.21903		-20.0352	0.14962		-9.22461	0.2142		12.6	20209.4	16.8	48686.8											0.01306	0.44378		0.0452	0.49869
-18.7052	0.21897		-19.9786	0.14957		-9.19315	0.21417		12.6	14081.5	16.8	42354.2											0.01307	0.44364		0.04524	0.499
-18.6435	0.2189		-19.9219	0.14951		-9.16168	0.21415		12.6	13753.2	16.8	29720.1											0.01308	0.44349		0.04528	0.49932
-18.5817	0.21884		-19.8652	0.14945		-9.13022	0.21413		12.6	11222.1	16.8	29720.1											0.01309	0.44335		0.04532	0.49964
-18.52	0.21877		-19.8085	0.1494		-9.09875	0.21411		12.6	6801.4	16.8	20650.3											0.01311	0.4432		0.04536	0.49995
-18.4583	0.2187		-19.7518	0.14934		-9.06728	0.21409		12.6	8234.44	16.8	152305											0.01312	0.44306		0.0454	0.50027
-18.3966	0.21864		-19.6951	0.14928		-9.03582	0.21407		12.6	6684.2	16.8	111993											0.01313	0.44291		0.04544	0.50058
-18.3348	0.21857		-19.6384	0.14922		-9.00435	0.21405		12.6	30066.7	16.8	103784											0.01314	0.44277		0.04548	0.5009
-18.2731	0.2185		-19.5818	0.14916		-8.97289	0.21403		12.6	28423.1	16.8	94144.5											0.01315	0.44262		0.04552	0.50121
-18.2114	0.21843		-19.5251	0.1491		-8.94142	0.214		12.6	23007.6	16.8	78685.2											0.01317	0.44248		0.04556	0.50153
-18.1497	0.21836		-19.4684	0.14904		-8.90996	0.21398		12.6	24038.5	16.8	62497.7											0.01318	0.44234		0.0456	0.50184
-18.0879	0.21829		-19.4117	0.14898		-8.87849	0.21396		12.6	22096.3	16.8	45594.5											0.01319	0.44219		0.04564	0.50216
-18.0262	0.21822		-19.355	0.14892		-8.84703	0.21394		12.6	20378.6	16.8	59857.9											0.0132	0.44205		0.04568	0.50247
-17.9645	0.21815		-19.2983	0.14886		-8.81556	0.21391		12.6	12697	16.8	38271											0.01321	0.44191		0.04572	0.50279
-17.9028	0.21807		-19.2417	0.1488		-8.7841	0.21389		12.6	12697	16.8	32410.9											0.01323	0.44176		0.04576	0.50311
-17.841	0.218		-19.185	0.14874		-8.75263	0.21387		12.6	8766.14	16.8	35994.6											0.01324	0.44162		0.0458	0.50342
-17.7793	0.21793		-19.1283	0.14867		-8.72117	0.21384		12.6	28120.7	16.8	394671											0.01325	0.44148		0.04584	0.50374
-17.7176	0.21785		-19.0716	0.14861		-8.6897	0.21382		12.6	23396.9	16.8	288038											0.01326	0.44134		0.04588	0.50405
-17.6559	0.21778		-19.0149	0.14855		-8.65823	0.21379		12.6	18905.8	16.8	153499											0.01327	0.44119		0.04592	0.50437
-17.5942	0.2177		-18.9582	0.14848		-8.62677	0.21377		12.6	17438.1	16.8	87673.7											0.01329	0.44105		0.04596	0.50468
-17.5324	0.21762		-18.9016	0.14842		-8.5953	0.21375		12.6	17277.5	16.8	28574.7											0.0133	0.44091		0.046	0.505
-17.4707	0.21755		-18.8449	0.14835		-8.56384	0.21372		12.6	12208.2	16.8	195684											0.01331	0.44077		0.04604	0.50531
-17.409	0.21747		-18.7882	0.14829		-8.53237	0.2137		12.6	11389.1	16.8	96923.6											0.01332	0.44063		0.04608	0.50563
-17.3473	0.21739		-18.7315	0.14822		-8.50091	0.21367		12.6	8613.1	16.8	68955.7											0.01333	0.44049		0.04612	0.50594
-17.2856	0.21731		-18.6748	0.14816		-8.46944	0.21365		12.6	7470.11	16.8	63188.3											0.01335	0.44034		0.04616	0.50626
-17.2238	0.21723		-18.6181	0.14809		-8.43798	0.21362		16.8	24217.8	16.8	40636.1											0.01336	0.4402		0.0462	0.50657
-17.1621	0.21715		-18.5614	0.14802		-8.40651	0.2136		16.8	22480.4	16.8	35626.5											0.01337	0.44006		0.04624	0.50689
-17.1004	0.21707		-18.5048	0.14795		-8.37505	0.21357		16.8	18905.8	16.8	35137.7											0.01338	0.43992		0.04628	0.5072
-17.0387	0.21699		-18.4481	0.14788		-8.34358	0.21354		16.8	16766.9	16.8	35994.6											0.01339	0.43978		0.04632	0.50752
-16.9769	0.21691		-18.3914	0.14782		-8.31212	0.21352		16.8	18510.6	16.8	32331.9											0.01341	0.43964		0.04636	0.50783
-16.9152	0.21682		-18.3347	0.14775		-8.28065	0.21349		16.8	16671.7	16.8	84605.3											0.01342	0.4395		0.0464	0.50815
-16.8535	0.21674		-18.278	0.14768		-8.24919	0.21346		16.8	13902.1	16.8	65375.1											0.01343	0.43936		0.04644	0.50846
-16.7918	0.21666		-18.2213	0.1476		-8.21772	0.21344		16.8	21679.8	16.8	62300.9											0.01344	0.43922		0.04648	0.50878
-16.73	0.21657		-18.1647	0.14753		-8.18625	0.21341		16.8	23752.6	16.8	57639.3											0.01345	0.43908		0.04652	0.50909
-16.6683	0.21648		-18.108	0.14746		-8.15479	0.21338		16.8	19637.6	16.8	40210.3											0.01347	0.43895		0.04656	0.50941
-16.6066	0.2164		-18.0513	0.14739		-8.12332	0.21335		16.8	20991.6	16.8	40508.2											0.01348	0.43881		0.0466	0.50972
-16.5449	0.21631		-17.9946	0.14732		-8.09186	0.21333		16.8	13753.2	16.8	34046.3											0.01349	0.43867		0.04664	0.51004
-16.4831	0.21622		-17.9379	0.14724		-8.06039	0.2133		16.8	12265.4	16.8	32410.9											0.0135	0.43853		0.04668	0.51035
-16.4214	0.21613		-17.8812	0.14717		-8.02893	0.21327		16.8	10022.3	16.8	235842											0.01351	0.43839		0.04672	0.51067
-16.3597	0.21604		-17.8245	0.14709		-7.99746	0.21324		16.8	10562.1	16.8	166156											0.01353	0.43825		0.04676	0.51098
-16.298	0.21595		-17.7679	0.14702		-7.966	0.21321		16.8	7787.61	16.8	151842											0.01354	0.43812		0.0468	0.5113
-16.2363	0.21586		-17.7112	0.14694		-7.93453	0.21318		16.8	6637.52	16.8	128961											0.01355	0.43798		0.04684	0.51161
-16.1745	0.21577		-17.6545	0.14686		-7.90307	0.21315		16.8	4550.62	16.8	116205											0.01356	0.43784		0.04688	0.51193
-16.1128	0.21567		-17.5978	0.14679		-7.8716	0.21312		16.8	25120.7	16.8	48686.8											0.01357	0.4377		0.04692	0.51224
-16.0511	0.21558		-17.5411	0.14671		-7.84014	0.21309		16.8	26477.1	16.8	45905.1											0.01359	0.43757		0.04696	0.51256
-15.9894	0.21548		-17.4844	0.14663		-7.80867	0.21306		16.8	25485	16.8	40892.3											0.0136	0.43743		0.047	0.51287
-15.9276	0.21539		-17.4277	0.14655		-7.7772	0.21303		16.8	18510.6													0.01361	0.43729		0.04704	0.51319
-15.8659	0.21529		-17.3711	0.14647		-7.74574	0.213		16.8	17631.5													0.01362	0.43715		0.04708	0.5135
-15.8042	0.21519		-17.3144	0.14639		-7.71427	0.21297		16.8	12322.6													0.01363	0.43702		0.04712	0.51382
-15.7425	0.2151		-17.2577	0.14631		-7.68281	0.21294		16.8	9230.63													0.01365	0.43688		0.04716	0.51413
-15.6807	0.215		-17.201	0.14623		-7.65134	0.2129		16.8	5310.5													0.01366	0.43675		0.0472	0.51445
-15.619	0.2149		-17.1443	0.14615		-7.61988	0.21287		16.8	18510.6													0.01367	0.43661		0.04724	0.51476
-15.5573	0.2148		-17.0876	0.14606		-7.58841	0.21284		16.8	13309.7													0.01368	0.43647		0.04728	0.51508
-15.4956	0.21469		-17.031	0.14598		-7.55695	0.21281		16.8	16010.5													0.01369	0.43634		0.04732	0.51539
-15.4339	0.21459		-16.9743	0.1459		-7.52548	0.21277		16.8	16830.4													0.01371	0.4362		0.04736	0.51571
-15.3721	0.21449		-16.9176	0.14581		-7.49402	0.21274		16.8	15451													0.01372	0.43607		0.0474	0.51602
-15.3104	0.21438		-16.8609	0.14573		-7.46255	0.21271		16.8	15636.8													0.01373	0.43593		0.04744	0.51634
-15.2487	0.21428		-16.8042	0.14564		-7.43109	0.21267		16.8	10399.1													0.01374	0.4358		0.04748	0.51665
-15.187	0.21417		-16.7475	0.14555		-7.39962	0.21264		16.8	8945.82													0.01375	0.43566		0.04752	0.51697
-15.1252	0.21406		-16.6909	0.14547		-7.36816	0.2126		16.8	5116.88													0.01377	0.43553		0.04756	0.51728
-15.0635	0.21395		-16.6342	0.14538		-7.33669	0.21257		16.8	4026.67													0.01378	0.43539		0.0476	0.5176
-15.0018	0.21384		-16.5775	0.14529		-7.30522	0.21253		16.8	15173.7													0.01379	0.43526		0.04764	0.51791
-14.9401	0.21373		-16.5208	0.1452		-7.27376	0.2125		16.8	9334.93													0.0138	0.43513		0.04768	0.51823
-14.8784	0.21362		-16.4641	0.14511		-7.24229	0.21246		16.8	9492.11													0.01381	0.43499		0.04772	0.51854
-14.8166	0.21351		-16.4074	0.14502		-7.21083	0.21242		16.8	9230.63													0.01383	0.43486		0.04776	0.51886
-14.7549	0.21339		-16.3507	0.14492		-7.17936	0.21239		16.8	9282.73													0.01384	0.43473		0.0478	0.51917
-14.6932	0.21328		-16.2941	0.14483		-7.1479	0.21235		16.8	9518.39													0.01385	0.43459		0.04784	0.51949
-14.6315	0.21316		-16.2374	0.14474		-7.11643	0.21231		16.8	6290.85													0.01386	0.43446		0.04788	0.5198
-14.5697	0.21304		-16.1807	0.14464		-7.08497	0.21227		16.8	6637.52													0.01387	0.43433		0.04792	0.52012
-14.508	0.21293		-16.124	0.14455		-7.0535	0.21224		16.8	4125.76													0.01389	0.43419		0.04796	0.52043
-14.4463	0.21281		-16.0673	0.14445		-7.02204	0.2122		16.8	3908.82													0.0139	0.43406		0.048	0.52075
-14.3846	0.21268		-16.0106	0.14436		-6.99057	0.21216		16.8	16545.1													0.01391	0.43393		0.04804	0.52106
-14.3229	0.21256		-15.954	0.14426		-6.95911	0.21212		16.8	16104.4													0.01392	0.4338		0.04808	0.52138
-14.2611	0.21244		-15.8973	0.14416		-6.92764	0.21208		16.8	16073.1													0.01393	0.43366		0.04812	0.52169
-14.1994	0.21232		-15.8406	0.14406		-6.89617	0.21204		16.8	14806.6													0.01395	0.43353		0.04816	0.522
-14.1377	0.21219		-15.7839	0.14396		-6.86471	0.212		16.8	11501													0.01396	0.4334		0.0482	0.52232
-14.076	0.21206		-15.7272	0.14386		-6.83324	0.21196		16.8	10210.2													0.01397	0.43327		0.04824	0.52263
-14.0142	0.21194		-15.6705	0.14376		-6.80178	0.21191		16.8	11222.1													0.01398	0.43314		0.04828	0.52295
-13.9525	0.21181		-15.6138	0.14366		-6.77031	0.21187		16.8	5771.49													0.01399	0.43301		0.04832	0.52326
-13.8908	0.21168		-15.5572	0.14355		-6.73885	0.21183		16.8	4427.82													0.01401	0.43288		0.04836	0.52358
-13.8291	0.21154		-15.5005	0.14345		-6.70738	0.21179		16.8	4306.15													0.01402	0.43275		0.0484	0.52389
-13.7674	0.21141		-15.4438	0.14334		-6.67592	0.21174		16.8	1272.91													0.01403	0.43262		0.04844	0.52421
-13.7056	0.21128		-15.3871	0.14324		-6.64445	0.2117		16.8	15667.8													0.01404	0.43248		0.04848	0.52452
-13.6439	0.21114		-15.3304	0.14313		-6.61299	0.21166		16.8	16735.1													0.01405	0.43235		0.04852	0.52484
-13.5822	0.211		-15.2737	0.14302		-6.58152	0.21161		16.8	16766.9													0.01407	0.43222		0.04856	0.52515
-13.5205	0.21087		-15.2171	0.14291		-6.55006	0.21157		16.8	13753.2													0.01408	0.43209		0.0486	0.52547
-13.4587	0.21073		-15.1604	0.14281		-6.51859	0.21152		16.8	8109.49													0.01409	0.43196		0.04864	0.52578
-13.397	0.21059		-15.1037	0.14269		-6.48713	0.21148		16.8	7349.17													0.0141	0.43183		0.04868	0.5261
-13.3353	0.21044		-15.047	0.14258		-6.45566	0.21143		16.8	5484.61													0.01411	0.43171		0.04872	0.52641
-13.2736	0.2103		-14.9903	0.14247		-6.42419	0.21138		16.8	4841.48													0.01413	0.43158		0.04876	0.52672
-13.2118	0.21015		-14.9336	0.14236		-6.39273	0.21133		16.8	22061.5													0.01414	0.43145		0.0488	0.52704
-13.1501	0.21001		-14.8769	0.14224		-6.36126	0.21129		16.8	17149.4													0.01415	0.43132		0.04884	0.52735
-13.0884	0.20986		-14.8202	0.14213		-6.3298	0.21124		16.8	16261.3													0.01416	0.43119		0.04888	0.52767
-13.0267	0.20971		-14.7636	0.14201		-6.29833	0.21119		16.8	15481.9													0.01417	0.43106		0.04892	0.52798
-12.9649	0.20956		-14.7069	0.14189		-6.26687	0.21114		16.8	14051.5													0.01419	0.43093		0.04896	0.5283
-12.9032	0.2094		-14.6502	0.14178		-6.2354	0.21109		16.8	12900.2													0.0142	0.4308		0.049	0.52861
-12.8415	0.20925		-14.5935	0.14166		-6.20394	0.21104		16.8	11249.9													0.01421	0.43068		0.04904	0.52893
-12.7798	0.20909		-14.5368	0.14154		-6.17247	0.21099		16.8	8234.44													0.01422	0.43055		0.04908	0.52924
-12.7181	0.20893		-14.4802	0.14142		-6.14101	0.21094		16.8	9074.91													0.01423	0.43042		0.04912	0.52956
-12.6563	0.20877		-14.4235	0.14129		-6.10954	0.21088		16.8	7204.91													0.01425	0.43029		0.04916	0.52987
-12.5946	0.20861		-14.3668	0.14117		-6.07808	0.21083		16.8	7204.91													0.01426	0.43017		0.0492	0.53019
-12.5329	0.20845		-14.3101	0.14104		-6.04661	0.21078		16.8	4883.52													0.01427	0.43004		0.04924	0.5305
-12.4712	0.20829		-14.2534	0.14092		-6.01514	0.21072		16.8	4757.76													0.01428	0.42991		0.04928	0.53081
-12.4094	0.20812		-14.1967	0.14079		-5.98368	0.21067		16.8	3792.14													0.01429	0.42978		0.04932	0.53113
-12.3477	0.20795		-14.14	0.14066		-5.95221	0.21061		16.8	2488.25													0.01431	0.42966		0.04936	0.53144
-12.286	0.20778		-14.0833	0.14053		-5.92075	0.21056		16.8	16640													0.01432	0.42953		0.0494	0.53176
-12.2243	0.20761		-14.0267	0.1404		-5.88928	0.2105		16.8	15543.8													0.01433	0.4294		0.04944	0.53207
-12.1625	0.20743		-13.97	0.14027		-5.85782	0.21044		16.8	19170.8													0.01434	0.42928		0.04948	0.53239
-12.1008	0.20726		-13.9133	0.14014		-5.82635	0.21039		16.8	24253.7													0.01435	0.42915		0.04952	0.5327
-12.0391	0.20708		-13.8566	0.14001		-5.79489	0.21033		16.8	21714.4													0.01437	0.42903		0.04956	0.53302
-11.9774	0.2069		-13.7999	0.13987		-5.76342	0.21027		16.8	20243.2													0.01438	0.4289		0.0496	0.53333
-11.9157	0.20672		-13.7432	0.13973		-5.73196	0.21021		16.8	16135.8													0.01439	0.42877		0.04964	0.53365
-11.8539	0.20654		-13.6866	0.1396		-5.70049	0.21015		16.8	11952													0.0144	0.42865		0.04968	0.53396
-11.7922	0.20635		-13.6299	0.13946		-5.66903	0.21009		16.8	8536.91													0.01441	0.42852		0.04972	0.53428
-11.7305	0.20616		-13.5732	0.13932		-5.63756	0.21002		16.8	8843													0.01443	0.4284		0.04976	0.53459
-11.6688	0.20597		-13.5165	0.13918		-5.6061	0.20996		16.8	7397.46													0.01444	0.42827		0.0498	0.5349
-11.607	0.20578		-13.4598	0.13903		-5.57463	0.2099		16.8	8159.39													0.01445	0.42815		0.04984	0.53522
-11.5453	0.20559		-13.4031	0.13889		-5.54316	0.20983		16.8	13664.1													0.01446	0.42802		0.04988	0.53553
-11.4836	0.20539		-13.3465	0.13875		-5.5117	0.20977		16.8	11753.9													0.01447	0.4279		0.04992	0.53585
-11.4219	0.20519		-13.2898	0.1386		-5.48023	0.2097		16.8	9888.87													0.01449	0.42777		0.04996	0.53616
-11.3602	0.20499		-13.2331	0.13845		-5.44877	0.20964		16.8	7494.37													0.0145	0.42765		0.05	0.53648
-11.2984	0.20479		-13.1764	0.1383		-5.4173	0.20957		16.8	12958.4													0.01451	0.42753		0.05004	0.53679
-11.2367	0.20458		-13.1197	0.13815		-5.38584	0.2095		16.8	12784													0.01452	0.4274		0.05008	0.53711
-11.175	0.20438		-13.063	0.138		-5.35437	0.20943																0.01453	0.42728		0.05012	0.53742
-11.1133	0.20416		-13.0063	0.13784		-5.32291	0.20936																0.01456	0.42703		0.05016	0.53774
-11.0515	0.20395		-12.9497	0.13769		-5.29144	0.20929																0.01457	0.42691		0.0502	0.53805
-10.9898	0.20374		-12.893	0.13753		-5.25998	0.20922																0.01458	0.42678		0.05024	0.53836
-10.9281	0.20352		-12.8363	0.13737		-5.22851	0.20915																0.01459	0.42666		0.05028	0.53868
-10.8664	0.2033		-12.7796	0.13721		-5.19705	0.20907																0.01461	0.42654		0.05032	0.53899
-10.8047	0.20308		-12.7229	0.13705		-5.16558	0.209																0.01462	0.42642		0.05036	0.53931
-10.7429	0.20285		-12.6662	0.13689		-5.13411	0.20892																0.01463	0.42629		0.0504	0.53962
-10.6812	0.20262		-12.6096	0.13673		-5.10265	0.20885																0.01464	0.42617		0.05044	0.53994
-10.6195	0.20239		-12.5529	0.13656		-5.07118	0.20877																0.01465	0.42605		0.05048	0.54025
-10.5578	0.20216		-12.4962	0.13639		-5.03972	0.20869																0.01467	0.42593		0.05052	0.54057
-10.496	0.20192		-12.4395	0.13622		-5.00825	0.20861																0.01468	0.42581		0.05056	0.54088
-10.4343	0.20168		-12.3828	0.13605		-4.97679	0.20853																0.01469	0.42568		0.0506	0.5412
-10.3726	0.20144		-12.3261	0.13588		-4.94532	0.20845																0.0147	0.42556		0.05064	0.54151
-10.3109	0.20119		-12.2694	0.13571		-4.91386	0.20837																0.01471	0.42544		0.05068	0.54183
-10.2491	0.20094		-12.2128	0.13553		-4.88239	0.20828																0.01473	0.42532		0.05072	0.54214
-10.1874	0.20069		-12.1561	0.13535		-4.85093	0.2082																0.01474	0.4252		0.05076	0.54245
-10.1257	0.20043		-12.0994	0.13517		-4.81946	0.20811																0.01475	0.42508		0.0508	0.54277
-10.064	0.20017		-12.0427	0.13499		-4.788	0.20803																0.01476	0.42496		0.05084	0.54308
-10.0023	0.19991		-11.986	0.13481		-4.75653	0.20794																0.01477	0.42484		0.05088	0.5434
-9.94053	0.19965		-11.9293	0.13462		-4.72507	0.20785																0.01479	0.42472		0.05092	0.54371
-9.87881	0.19938		-11.8727	0.13444		-4.6936	0.20776																0.0148	0.42459		0.05096	0.54403
-9.81708	0.19911		-11.816	0.13425		-4.66213	0.20766																0.01481	0.42447		0.051	0.54434
-9.75536	0.19883		-11.7593	0.13406		-4.63067	0.20757																0.01482	0.42435		0.05104	0.54466
-9.69364	0.19855		-11.7026	0.13387		-4.5992	0.20748																0.01483	0.42423		0.05108	0.54497
-9.63192	0.19827		-11.6459	0.13367		-4.56774	0.20738																0.01485	0.42411		0.05112	0.54529
-9.57019	0.19798		-11.5892	0.13347		-4.53627	0.20728																0.01486	0.424		0.05116	0.5456
-9.50847	0.19769		-11.5325	0.13328		-4.50481	0.20719																0.01487	0.42388		0.0512	0.54592
-9.44675	0.1974		-11.4759	0.13308		-4.47334	0.20709																0.01488	0.42376		0.05124	0.54623
-9.38502	0.1971		-11.4192	0.13287		-4.44188	0.20698																0.01489	0.42364		0.05128	0.54655
-9.3233	0.19679		-11.3625	0.13267		-4.41041	0.20688																0.01491	0.42352		0.05132	0.54686
-9.26158	0.19649		-11.3058	0.13246		-4.37895	0.20678																0.01492	0.4234		0.05136	0.54717
-9.19986	0.19618		-11.2491	0.13225		-4.34748	0.20667																0.01493	0.42328		0.0514	0.54749
-9.13813	0.19586		-11.1924	0.13204		-4.31602	0.20656																0.01494	0.42316		0.05144	0.5478
-9.07641	0.19554		-11.1357	0.13183		-4.28455	0.20645																0.01495	0.42304		0.05148	0.54812
-9.01469	0.19522		-11.0791	0.13161		-4.25308	0.20634																0.01497	0.42293		0.05152	0.54843
-8.95297	0.19489		-11.0224	0.13139		-4.22162	0.20623																0.01498	0.42281		0.05156	0.54875
-8.89124	0.19455		-10.9657	0.13117		-4.19015	0.20612																0.01499	0.42269		0.0516	0.54906
-8.82952	0.19422		-10.909	0.13095		-4.15869	0.206																0.015	0.42257		0.05164	0.54938
-8.7678	0.19387		-10.8523	0.13072		-4.12722	0.20588																0.01501	0.42245		0.05168	0.54969
-8.70607	0.19352		-10.7956	0.13049		-4.09576	0.20576																0.01503	0.42234		0.05172	0.55001
-8.64435	0.19317		-10.739	0.13026		-4.06429	0.20564																0.01504	0.42222		0.05176	0.55032
-8.58263	0.19281		-10.6823	0.13003		-4.03283	0.20552																0.01505	0.4221		0.0518	0.55064
-8.52091	0.19245		-10.6256	0.12979		-4.00136	0.20539																0.01506	0.42198		0.05184	0.55095
-8.45918	0.19208		-10.5689	0.12955		-3.9699	0.20526																0.01507	0.42187		0.05188	0.55127
-8.39746	0.1917		-10.5122	0.12931		-3.93843	0.20513																0.01509	0.42175		0.05192	0.55158
-8.33574	0.19132		-10.4555	0.12907		-3.90697	0.205																0.0151	0.42163		0.05196	0.5519
-8.27401	0.19094		-10.3988	0.12882		-3.8755	0.20487																0.01511	0.42152		0.052	0.55221
-8.21229	0.19055		-10.3422	0.12857		-3.84404	0.20473																0.01512	0.4214		0.05204	0.55253
-8.15057	0.19015		-10.2855	0.12832		-3.81257	0.20459																0.01513	0.42128		0.05208	0.55284
-8.08885	0.18974		-10.2288	0.12807		-3.7811	0.20445																0.01515	0.42117		0.05212	0.55316
-8.02712	0.18933		-10.1721	0.12781		-3.74964	0.20431																0.01516	0.42105		0.05216	0.55347
-7.9654	0.18891		-10.1154	0.12755		-3.71817	0.20416																0.01517	0.42094		0.0522	0.55379
-7.90368	0.18849		-10.0587	0.12728		-3.68671	0.20401																0.01518	0.42082		0.05224	0.5541
-7.84195	0.18806		-10.0021	0.12701		-3.65524	0.20386																0.01519	0.42071		0.05228	0.55442
-7.78023	0.18762		-9.94537	0.12674		-3.62378	0.20371																0.01521	0.42059		0.05232	0.55473
-7.71851	0.18718		-9.88869	0.12647		-3.59231	0.20355																0.01522	0.42047		0.05236	0.55505
-7.65679	0.18672		-9.832	0.12619		-3.56085	0.20339																0.01523	0.42036		0.0524	0.55536
-7.59506	0.18626		-9.77532	0.12591		-3.52938	0.20323																0.01524	0.42024		0.05244	0.55567
-7.53334	0.1858		-9.71863	0.12563		-3.49792	0.20307																0.01525	0.42013		0.05248	0.55599
-7.47162	0.18532		-9.66195	0.12534		-3.46645	0.2029																0.01527	0.42001		0.05252	0.5563
-7.40989	0.18484		-9.60526	0.12505		-3.43499	0.20273																0.01528	0.4199		0.05256	0.55662
-7.34817	0.18435		-9.54858	0.12476		-3.40352	0.20255																0.01529	0.41979		0.0526	0.55693
-7.28645	0.18385		-9.49189	0.12446		-3.37205	0.20238																0.0153	0.41967		0.05264	0.55725
-7.22473	0.18334		-9.43521	0.12416		-3.34059	0.2022																0.01533	0.41944		0.05268	0.55756
-7.163	0.18282		-9.37852	0.12385		-3.30912	0.20201																0.01534	0.41933		0.05272	0.55788
-7.10128	0.18229		-9.32184	0.12354		-3.27766	0.20182																0.01535	0.41922		0.05276	0.55819
-7.03956	0.18176		-9.26516	0.12323		-3.24619	0.20163																0.01536	0.4191		0.0528	0.55851
-6.97783	0.18121		-9.20847	0.12291		-3.21473	0.20144																0.01537	0.41899		0.05284	0.55882
-6.91611	0.18066		-9.15179	0.12259		-3.18326	0.20124																0.01539	0.41888		0.05288	0.55914
-6.85439	0.18009		-9.0951	0.12227		-3.1518	0.20103																0.0154	0.41876		0.05292	0.55945
-6.79267	0.17952		-9.03842	0.12194		-3.12033	0.20083																0.01541	0.41865		0.05296	0.55977
-6.73094	0.17893		-8.98173	0.1216		-3.08887	0.20062																0.01542	0.41854		0.053	0.56008
-6.66922	0.17833		-8.92505	0.12127		-3.0574	0.2004																0.01543	0.41842		0.05304	0.5604
-6.6075	0.17772		-8.86836	0.12092		-3.02594	0.20018																0.01545	0.41831		0.05308	0.56072
-6.54577	0.1771		-8.81168	0.12058		-2.99447	0.19995																0.01546	0.4182		0.05312	0.56103
-6.48405	0.17647		-8.75499	0.12022		-2.96301	0.19972																0.01547	0.41809		0.05316	0.56135
-6.42233	0.17582		-8.69831	0.11987		-2.93154	0.19949																0.01548	0.41797		0.0532	0.56166
-6.36061	0.17517		-8.64162	0.11951		-2.90007	0.19925																0.01549	0.41786		0.05324	0.56198
-6.29888	0.1745		-8.58494	0.11914		-2.86861	0.199																0.01551	0.41775		0.05328	0.56229
-6.23716	0.17381		-8.52825	0.11877		-2.83714	0.19875																0.01552	0.41764		0.05332	0.56261
-6.17544	0.17312		-8.47157	0.11839		-2.80568	0.19849																0.01553	0.41753		0.05336	0.56292
-6.11371	0.1724		-8.41488	0.11801		-2.77421	0.19823																0.01554	0.41741		0.0534	0.56324
-6.05199	0.17168		-8.3582	0.11763		-2.74275	0.19796																0.01555	0.4173		0.05344	0.56355
-5.99027	0.17094		-8.30152	0.11723		-2.71128	0.19769																0.01557	0.41719		0.05348	0.56387
-5.92855	0.17018		-8.24483	0.11684		-2.67982	0.19741																0.01558	0.41708		0.05352	0.56418
-5.86682	0.1694		-8.18815	0.11643		-2.64835	0.19712																0.01559	0.41697		0.05356	0.5645
-5.8051	0.16862		-8.13146	0.11603		-2.61689	0.19682																0.0156	0.41686		0.0536	0.56481
-5.74338	0.16781		-8.07478	0.11561		-2.58542	0.19652																0.01561	0.41675		0.05364	0.56513
-5.68166	0.16698		-8.01809	0.11519		-2.55396	0.19621																0.01563	0.41664		0.05368	0.56544
-5.61993	0.16614		-7.96141	0.11476		-2.52249	0.19589																0.01564	0.41653		0.05372	0.56576
-5.55821	0.16528		-7.90472	0.11433		-2.49102	0.19557																0.01565	0.41642		0.05376	0.56607
-5.49649	0.1644		-7.84804	0.11389		-2.45956	0.19523																0.01566	0.41631		0.0538	0.56639
-5.43476	0.1635		-7.79135	0.11345		-2.42809	0.19489																0.01567	0.4162		0.05384	0.5667
-5.37304	0.16257		-7.73467	0.11299		-2.39663	0.19454																0.01569	0.41609		0.05388	0.56702
-5.31132	0.16163		-7.67798	0.11253		-2.36516	0.19418																0.0157	0.41598		0.05392	0.56734
-5.2496	0.16067		-7.6213	0.11207		-2.3337	0.19381																0.01571	0.41587		0.05396	0.56765
-5.18787	0.15968		-7.56461	0.11159		-2.30223	0.19343																0.01572	0.41576		0.054	0.56797
-5.12615	0.15866		-7.50793	0.11111		-2.27077	0.19304																0.01573	0.41565		0.05404	0.56828
-5.06443	0.15763		-7.45125	0.11063		-2.2393	0.19263																0.01575	0.41554		0.05408	0.5686
-5.0027	0.15656		-7.39456	0.11013		-2.20784	0.19222																0.01576	0.41543		0.05412	0.56891
-4.94098	0.15547		-7.33788	0.10963		-2.17637	0.19179																0.01577	0.41532		0.05416	0.56923
-4.87926	0.15435		-7.28119	0.10912		-2.14491	0.19135																0.01578	0.41521		0.0542	0.56954
-4.81754	0.15321		-7.22451	0.1086		-2.11344	0.1909																0.01579	0.4151		0.05424	0.56986
-4.75581	0.15203		-7.16782	0.10807		-2.08198	0.19044																0.01581	0.41499		0.05428	0.57017
-4.69409	0.15082		-7.11114	0.10753		-2.05051	0.18996																0.01583	0.41478		0.05432	0.57049
-4.63237	0.14958		-7.05445	0.10699		-2.01904	0.18946																0.01584	0.41467		0.05436	0.57081
-4.57064	0.14831		-6.99777	0.10643		-1.98758	0.18895																0.01585	0.41456		0.0544	0.57112
-4.50892	0.147		-6.94108	0.10587		-1.95611	0.18842																0.01587	0.41445		0.05444	0.57144
-4.4472	0.14565		-6.8844	0.1053		-1.92465	0.18788																0.01588	0.41434		0.05448	0.57175
-4.38548	0.14427		-6.82771	0.10471		-1.89318	0.18732																0.01589	0.41424		0.05452	0.57207
-4.32375	0.14285		-6.77103	0.10412		-1.86172	0.18673																0.0159	0.41413		0.05456	0.57238
-4.26203	0.14138		-6.71434	0.10352		-1.83025	0.18613																0.01591	0.41402		0.0546	0.5727
-4.20031	0.13988		-6.65766	0.10291		-1.79879	0.18551																0.01594	0.41381		0.05464	0.57302
-4.13858	0.13832		-6.65766	1044.48		-1.76732	0.18487																0.01595	0.4137		0.05468	0.57333
-4.13858	1237.26		-6.65693	1044.16		-1.76732	1352.28																0.01596	0.41359		0.05472	0.57365
-4.13031	1228.58		-6.6562	1043.83		-1.76379	1349.24																0.01597	0.41349		0.05476	0.57396
-4.12203	1219.99		-6.65547	1043.5		-1.76025	1346.22																0.01599	0.41338		0.0548	0.57428
-4.11375	1211.48		-6.65474	1043.17		-1.75672	1343.21																0.016	0.41327		0.05484	0.57459
-4.10548	1203.05		-6.65401	1042.85		-1.75318	1340.21																0.01601	0.41317		0.05488	0.57491
-4.0972	1194.69		-6.65328	1042.52		-1.74965	1337.22																0.01602	0.41306		0.05492	0.57523
-4.08892	1186.42		-6.65255	1042.2		-1.74611	1334.25																0.01603	0.41295		0.05496	0.57554
-4.08064	1178.22		-6.65182	1041.88		-1.74258	1331.28																0.01605	0.41285		0.055	0.57586
-4.07237	1170.11		-6.65109	1041.55		-1.73904	1328.33																0.01606	0.41274		0.05504	0.57617
-4.06409	1162.06		-6.65036	1041.23		-1.73551	1325.39																0.01607	0.41264		0.05508	0.57649
-4.05581	1154.1		-6.64962	1040.91		-1.73198	1322.46																0.01608	0.41253		0.05512	0.57681
-4.04754	1146.21		-6.64889	1040.59		-1.72844	1319.54																0.01609	0.41242		0.05516	0.57712
-4.03926	1138.39		-6.64816	1040.27		-1.72491	1316.63																0.01611	0.41232		0.0552	0.57744
-4.03098	1130.65		-6.64743	1039.95		-1.72137	1313.74																0.01612	0.41221		0.05524	0.57775
-4.0227	1122.98		-6.6467	1039.63		-1.71784	1310.85																0.01613	0.41211		0.05528	0.57807
-4.01443	1115.38		-6.64597	1039.32		-1.7143	1307.98																0.01614	0.412		0.05532	0.57839
-4.00615	1107.85		-6.64524	1039		-1.71077	1305.12																0.01615	0.4119		0.05536	0.5787
-3.99787	1100.4		-6.64451	1038.68		-1.70723	1302.27																0.01617	0.41179		0.0554	0.57902
-3.9896	1093.01		-6.64378	1038.37		-1.7037	1299.43																0.01618	0.41169		0.05544	0.57933
-3.98132	1085.69		-6.64305	1038.05		-1.70016	1296.6																0.01619	0.41158		0.05548	0.57965
-3.97304	1078.44		-6.64232	1037.74		-1.69663	1293.79																0.0162	0.41148		0.05552	0.57997
-3.96476	1071.26		-6.64159	1037.42		-1.69309	1290.98																0.01621	0.41137		0.05556	0.58028
-3.95649	1064.15		-6.64086	1037.11		-1.68956	1288.19																0.01623	0.41127		0.0556	0.5806
-3.94821	1057.11		-6.64013	1036.8		-1.68602	1285.41																0.01624	0.41117		0.05564	0.58091
-3.93993	1050.13		-6.6394	1036.48		-1.68249	1282.64																0.01625	0.41106		0.05568	0.58123
-3.93165	1043.21		-6.63867	1036.17		-1.67896	1279.87																0.01626	0.41096		0.05572	0.58155
-3.92338	1036.36		-6.63794	1035.86		-1.67542	1277.12																0.01627	0.41085		0.05576	0.58186
-3.9151	1029.58		-6.63721	1035.55		-1.67189	1274.39																0.01629	0.41075		0.0558	0.58218
-3.90682	1022.86		-6.63648	1035.24		-1.66835	1271.66																0.0163	0.41065		0.05584	0.5825
-3.89855	1016.2		-6.63575	1034.93		-1.66482	1268.94																0.01631	0.41054		0.05588	0.58281
-3.89027	1009.6		-6.63502	1034.63		-1.66128	1266.23																0.01632	0.41044		0.05592	0.58313
-3.88199	1003.07		-6.63428	1034.32		-1.65775	1263.54																0.01633	0.41034		0.05596	0.58345
-3.87371	996.596		-6.63355	1034.01		-1.65421	1260.85																0.01635	0.41023		0.056	0.58376
-3.86544	990.184		-6.63282	1033.71		-1.65068	1258.18																0.01636	0.41013		0.05604	0.58408
-3.85716	983.832		-6.63209	1033.4		-1.64714	1255.51																0.01637	0.41003		0.05608	0.58439
-3.84888	977.539		-6.63136	1033.1		-1.64361	1252.86																0.01639	0.40982		0.05612	0.58471
-3.84061	971.305		-6.63063	1032.79		-1.64007	1250.22																0.01641	0.40972		0.05616	0.58503
-3.83233	965.13		-6.6299	1032.49		-1.63654	1247.59																0.01642	0.40962		0.0562	0.58534
-3.82405	959.012		-6.62917	1032.19		-1.63301	1244.96																0.01643	0.40952		0.05624	0.58566
-3.81577	952.951		-6.62844	1031.89		-1.62947	1242.35																0.01644	0.40941		0.05628	0.58598
-3.8075	946.947		-6.62771	1031.58		-1.62594	1239.75																0.01645	0.40931		0.05632	0.58629
-3.79922	941		-6.62698	1031.28		-1.6224	1237.16																0.01647	0.40921		0.05636	0.58661
-3.79094	935.108		-6.62625	1030.98		-1.61887	1234.58																0.01648	0.40911		0.0564	0.58693
-3.78267	929.271		-6.62552	1030.68		-1.61533	1232.01																0.01649	0.40901		0.05644	0.58724
-3.77439	923.488		-6.62479	1030.39		-1.6118	1229.45																0.0165	0.40891		0.05648	0.58756
-3.76611	917.76		-6.62406	1030.09		-1.60826	1226.9																0.01651	0.4088		0.05652	0.58788
-3.75783	912.085		-6.62333	1029.79		-1.60473	1224.36																0.01653	0.4087		0.05656	0.58819
-3.74956	906.462		-6.6226	1029.49		-1.60119	1221.83																0.01654	0.4086		0.0566	0.58851
-3.74128	900.893		-6.62187	1029.2		-1.59766	1219.31																0.01655	0.4085		0.05664	0.58883
-3.733	895.375		-6.62114	1028.9		-1.59412	1216.81																0.01656	0.4084		0.05668	0.58914
-3.72473	889.909		-6.62041	1028.61		-1.59059	1214.31																0.01657	0.4083		0.05672	0.58946
-3.71645	884.494		-6.61968	1028.32		-1.58705	1211.82																0.01659	0.4082		0.05676	0.58978
-3.70817	879.13		-6.61894	1028.02		-1.58352	1209.34																0.0166	0.4081		0.0568	0.5901
-3.69989	873.815		-6.61821	1027.73		-1.57999	1206.87																0.01661	0.408		0.05684	0.59041
-3.69162	868.55		-6.61748	1027.44		-1.57645	1204.41																0.01662	0.4079		0.05688	0.59073
-3.68334	863.334		-6.61675	1027.15		-1.57292	1201.96																0.01663	0.4078		0.05692	0.59105
-3.67506	858.167		-6.61602	1026.86		-1.56938	1199.52																0.01666	0.4076		0.05696	0.59136
-3.66679	853.047		-6.61529	1026.57		-1.56585	1197.09																0.01668	0.4074		0.057	0.59168
-3.65851	847.976		-6.61456	1026.28		-1.56231	1194.67																0.01669	0.4073		0.05704	0.592
-3.65023	842.951		-6.61383	1025.99		-1.55878	1192.26																0.01671	0.4072		0.05708	0.59231
-3.64195	837.974		-6.6131	1025.7		-1.55524	1189.86																0.01672	0.4071		0.05712	0.59263
-3.63368	833.043		-6.61237	1025.41		-1.55171	1187.47																0.01673	0.407		0.05716	0.59295
-3.6254	828.157		-6.61164	1025.13		-1.54817	1185.09																0.01674	0.4069		0.0572	0.59327
-3.61712	823.317		-6.61091	1024.84		-1.54464	1182.72																0.01675	0.4068		0.05724	0.59358
-3.60885	818.522		-6.61018	1024.56		-1.5411	1180.35																0.01677	0.4067		0.05728	0.5939
-3.60057	813.772		-6.60945	1024.27		-1.53757	1178																0.01678	0.4066		0.05732	0.59422
-3.59229	809.066		-6.60872	1023.99		-1.53404	1175.66																0.01679	0.4065		0.05736	0.59453
-3.58401	804.404		-6.60799	1023.7		-1.5305	1173.32																0.0168	0.4064		0.0574	0.59485
-3.57574	799.784		-6.60726	1023.42		-1.52697	1171																0.01681	0.40631		0.05744	0.59517
-3.56746	795.208		-6.60653	1023.14		-1.52343	1168.68																0.01683	0.40621		0.05748	0.59549
-3.55918	790.674		-6.6058	1022.86		-1.5199	1166.38																0.01684	0.40611		0.05752	0.5958
-3.55091	786.183		-6.60507	1022.58		-1.51636	1164.08																0.01685	0.40601		0.05756	0.59612
-3.54263	781.733		-6.60434	1022.3		-1.51283	1161.79																0.01686	0.40591		0.0576	0.59644
-3.53435	777.324		-6.60361	1022.02		-1.50929	1159.52																0.01689	0.40572		0.05764	0.59676
-3.52607	772.957		-6.60287	1021.74		-1.50576	1157.25																0.0169	0.40562		0.05768	0.59707
-3.5178	768.629		-6.60214	1021.46		-1.50222	1154.99																0.01691	0.40552		0.05772	0.59739
-3.50952	764.342		-6.60141	1021.19		-1.49869	1152.74																0.01692	0.40542		0.05776	0.59771
-3.50124	760.095		-6.60068	1020.91		-1.49515	1150.5																0.01693	0.40533		0.0578	0.59803
-3.49297	755.887		-6.59995	1020.63		-1.49162	1148.26																0.01695	0.40523		0.05784	0.59834
-3.48469	751.718		-6.59922	1020.36		-1.48808	1146.04																0.01696	0.40513		0.05788	0.59866
-3.47641	747.588		-6.59849	1020.08		-1.48455	1143.83																0.01697	0.40503		0.05792	0.59898
-3.46813	743.496		-6.59776	1019.81		-1.48102	1141.62																0.01698	0.40494		0.05796	0.5993
-3.45986	739.441		-6.59703	1019.54		-1.47748	1139.43																0.01699	0.40484		0.058	0.59962
-3.45158	735.425		-6.5963	1019.26		-1.47395	1137.24																0.01701	0.40474		0.05804	0.59993
-3.4433	731.445		-6.59557	1018.99		-1.47041	1135.06																0.01702	0.40465		0.05808	0.60025
-3.43502	727.503		-6.59484	1018.72		-1.46688	1132.89																0.01703	0.40455		0.05812	0.60057
-3.42675	723.596		-6.59411	1018.45		-1.46334	1130.73																0.01704	0.40445		0.05816	0.60089
-3.41847	719.726		-6.59338	1018.18		-1.45981	1128.58																0.01705	0.40436		0.0582	0.60121
-3.41019	715.892		-6.59265	1017.91		-1.45627	1126.43																0.01707	0.40426		0.05824	0.60152
-3.40192	712.093		-6.59192	1017.64		-1.45274	1124.3																0.01708	0.40417		0.05828	0.60184
-3.39364	708.33		-6.59119	1017.38		-1.4492	1122.17																0.01709	0.40407		0.05832	0.60216
-3.38536	704.601		-6.59046	1017.11		-1.44567	1120.06																0.0171	0.40397		0.05836	0.60248
-3.37708	700.906		-6.58973	1016.84		-1.44213	1117.95																0.01711	0.40388		0.0584	0.6028
-3.36881	697.246		-6.589	1016.58		-1.4386	1115.85																0.01713	0.40378		0.05844	0.60311
-3.36053	693.619		-6.58827	1016.31		-1.43507	1113.76																0.01714	0.40369		0.05848	0.60343
-3.35225	690.026		-6.58753	1016.05		-1.43153	1111.68																0.01715	0.40359		0.05852	0.60375
-3.34398	686.467		-6.5868	1015.78		-1.428	1109.6																0.01716	0.4035		0.05856	0.60407
-3.3357	682.939		-6.58607	1015.52		-1.42446	1107.54																0.01717	0.4034		0.0586	0.60439
-3.32742	679.445		-6.58534	1015.26		-1.42093	1105.48																0.01719	0.40331		0.05864	0.6047
-3.31914	675.983		-6.58461	1014.99		-1.41739	1103.43																0.0172	0.40321		0.05868	0.60502
-3.31087	672.552		-6.58388	1014.73		-1.41386	1101.39																0.01722	0.40302		0.05872	0.60534
-3.30259	669.154		-6.58315	1014.47		-1.41032	1099.36																0.01723	0.40293		0.05876	0.60566
-3.29431	665.786		-6.58242	1014.21		-1.40679	1097.34																0.01725	0.40283		0.0588	0.60598
-3.28604	662.45		-6.58169	1013.95		-1.40325	1095.32																0.01726	0.40274		0.05884	0.6063
-3.27776	659.144		-6.58096	1013.69		-1.39972	1093.31																0.01727	0.40264		0.05888	0.60662
-3.26948	655.869		-6.58023	1013.44		-1.39618	1091.32																0.01729	0.40245		0.05892	0.60693
-3.2612	652.624		-6.5795	1013.18		-1.39265	1089.33																0.01731	0.40236		0.05896	0.60725
-3.25293	649.409		-6.57877	1012.92		-1.38911	1087.34																0.01732	0.40227		0.059	0.60757
-3.24465	646.224		-6.57804	1012.67		-1.38558	1085.37																0.01733	0.40217		0.05904	0.60789
-3.23637	643.067		-6.57731	1012.41		-1.38205	1083.4																0.01734	0.40208		0.05908	0.60821
-3.2281	639.94		-6.57658	1012.16		-1.37851	1081.45																0.01735	0.40198		0.05912	0.60853
-3.21982	636.842		-6.57585	1011.9		-1.37498	1079.5																0.01737	0.40189		0.05916	0.60885
-3.21154	633.772		-6.57512	1011.65		-1.37144	1077.56																0.01738	0.4018		0.0592	0.60917
-3.20326	630.73		-6.57439	1011.4		-1.36791	1075.62																0.0174	0.40161		0.05924	0.60948
-3.19499	627.716		-6.57366	1011.14		-1.36437	1073.7																0.01741	0.40152		0.05928	0.6098
-3.18671	624.73		-6.57293	1010.89		-1.36084	1071.78																0.01743	0.40142		0.05932	0.61012
-3.17843	621.772		-6.57219	1010.64		-1.3573	1069.87																0.01744	0.40133		0.05936	0.61044
-3.17016	618.84		-6.57146	1010.39		-1.35377	1067.97																0.01745	0.40124		0.0594	0.61076
-3.16188	615.936		-6.57073	1010.14		-1.35023	1066.08																0.01746	0.40115		0.05944	0.61108
-3.1536	613.058		-6.57	1009.89		-1.3467	1064.19																0.01747	0.40105		0.05948	0.6114
-3.14532	610.206		-6.56927	1009.65		-1.34316	1062.31																0.01749	0.40096		0.05952	0.61172
-3.13705	607.381		-6.56854	1009.4		-1.33963	1060.44																0.0175	0.40087		0.05956	0.61204
-3.12877	604.582		-6.56781	1009.15		-1.3361	1058.58																0.01751	0.40078		0.0596	0.61236
-3.12049	601.808		-6.56708	1008.91		-1.33256	1056.73																0.01752	0.40068		0.05964	0.61267
-3.11222	599.06		-6.56635	1008.66		-1.32903	1054.88																0.01753	0.40059		0.05968	0.61299
-3.10394	596.337		-6.56562	1008.42		-1.32549	1053.04																0.01755	0.4005		0.05972	0.61331
-3.09566	593.639		-6.56489	1008.17		-1.32196	1051.21																0.01756	0.40041		0.05976	0.61363
-3.08738	590.965		-6.56416	1007.93		-1.31842	1049.39																0.01757	0.40032		0.0598	0.61395
-3.07911	588.317		-6.56343	1007.69		-1.31489	1047.57																0.01758	0.40022		0.05984	0.61427
-3.07083	585.692		-6.5627	1007.44		-1.31135	1045.76																0.01759	0.40013		0.05988	0.61459
-3.06255	583.091		-6.56197	1007.2		-1.30782	1043.96																0.01761	0.40004		0.05992	0.61491
-3.05428	580.515		-6.56124	1006.96		-1.30428	1042.17																0.01762	0.39995		0.05996	0.61523
-3.046	577.962		-6.56051	1006.72		-1.30075	1040.39																0.01763	0.39986		0.06	0.61555
-3.03772	575.432		-6.55978	1006.48		-1.29721	1038.61																0.01764	0.39977		0.06004	0.61587
-3.02944	572.925		-6.55905	1006.24		-1.29368	1036.84																0.01765	0.39968		0.06008	0.61619
-3.02117	570.441		-6.55832	1006		-1.29014	1035.07																0.01767	0.39958		0.06012	0.61651
-3.01289	567.98		-6.55759	1005.77		-1.28661	1033.32																0.01768	0.39949		0.06016	0.61683
-3.00461	565.542		-6.55686	1005.53		-1.28308	1031.57																0.01769	0.3994		0.0602	0.61715
-2.99633	563.126		-6.55612	1005.29		-1.27954	1029.83																0.0177	0.39931		0.06024	0.61747
-2.98806	560.732		-6.55539	1005.06		-1.27601	1028.1																0.01771	0.39922		0.06028	0.61779
-2.97978	558.359		-6.55466	1004.82		-1.27247	1026.37																0.01773	0.39913		0.06032	0.61811
-2.9715	556.009		-6.55393	1004.59		-1.26894	1024.65																0.01774	0.39904		0.06036	0.61843
-2.96323	553.68		-6.5532	1004.36		-1.2654	1022.94																0.01775	0.39895		0.0604	0.61875
-2.95495	551.372		-6.55247	1004.12		-1.26187	1021.24																0.01776	0.39886		0.06044	0.61907
-2.94667	549.085		-6.55174	1003.89		-1.25833	1019.54																0.01777	0.39877		0.06048	0.61939
-2.93839	546.819		-6.55101	1003.66		-1.2548	1017.85																0.01779	0.39868		0.06052	0.61971
-2.93012	544.574		-6.55028	1003.43		-1.25126	1016.17																0.0178	0.39859		0.06056	0.62003
-2.92184	542.349		-6.54955	1003.2		-1.24773	1014.5																0.01782	0.39841		0.0606	0.62035
-2.91356	540.145		-6.54882	1002.97		-1.24419	1012.83																0.01783	0.39832		0.06064	0.62067
-2.90529	537.961		-6.54809	1002.74		-1.24066	1011.17																0.01785	0.39823		0.06068	0.62099
-2.89701	535.796		-6.54736	1002.51		-1.23713	1009.51																0.01786	0.39814		0.06072	0.62131
-2.88873	533.652		-6.54663	1002.28		-1.23359	1007.87																0.01787	0.39805		0.06076	0.62163
-2.88045	531.526		-6.5459	1002.06		-1.23006	1006.23																0.01788	0.39796		0.0608	0.62195
-2.87218	529.421		-6.54517	1001.83		-1.22652	1004.6																0.01789	0.39787		0.06084	0.62227
-2.8639	527.334		-6.54444	1001.6		-1.22299	1002.97																0.01791	0.39779		0.06088	0.62259
-2.85562	525.267		-6.54371	1001.38		-1.21945	1001.35																0.01792	0.3977		0.06092	0.62291
-2.84735	523.218		-6.54298	1001.15		-1.21592	999.743																0.01793	0.39761		0.06096	0.62323
-2.83907	521.188		-6.54225	1000.93		-1.21238	998.138																0.01794	0.39752		0.061	0.62355
-2.83079	519.176		-6.54152	1000.71		-1.20885	996.541																0.01795	0.39743		0.06104	0.62387
-2.82251	517.183		-6.54078	1000.48		-1.20531	994.951																0.01797	0.39734		0.06108	0.62419
-2.81424	515.208		-6.54005	1000.26		-1.20178	993.367																0.01798	0.39725		0.06112	0.62451
-2.80596	513.251		-6.53932	1000.04		-1.19824	991.791																0.01799	0.39716		0.06116	0.62483
-2.79768	511.311		-6.53859	999.821		-1.19471	990.221																0.018	0.39708		0.0612	0.62516
-2.78941	509.389		-6.53786	999.602		-1.19117	988.658																0.01801	0.39699		0.06124	0.62548
-2.78113	507.485		-6.53713	999.382		-1.18764	987.102																0.01803	0.3969		0.06128	0.6258
-2.77285	505.598		-6.5364	999.164		-1.18411	985.553																0.01804	0.39681		0.06132	0.62612
-2.76457	503.729		-6.53567	998.946		-1.18057	984.01																0.01805	0.39672		0.06136	0.62644
-2.7563	501.876		-6.53494	998.729		-1.17704	982.475																0.01807	0.39655		0.0614	0.62676
-2.74802	500.04		-6.53421	998.512		-1.1735	980.946																0.01809	0.39646		0.06144	0.62708
-2.73974	498.221		-6.53348	998.297		-1.16997	979.423																0.0181	0.39637		0.06148	0.6274
-2.73147	496.418		-6.53275	998.081		-1.16643	977.908																0.01812	0.3962		0.06152	0.62772
-2.72319	494.631		-6.53202	997.867		-1.1629	976.399																0.01813	0.39611		0.06156	0.62804
-2.71491	492.861		-6.53129	997.653		-1.15936	974.896																0.01815	0.39603		0.0616	0.62837
-2.70663	491.107		-6.53056	997.44		-1.15583	973.401																0.01816	0.39594		0.06164	0.62869
-2.69836	489.369		-6.52983	997.227		-1.15229	971.911																0.01817	0.39585		0.06168	0.62901
-2.69008	487.647		-6.5291	997.015		-1.14876	970.429																0.01818	0.39576		0.06172	0.62933
-2.6818	485.94		-6.52837	996.804		-1.14522	968.953																0.01819	0.39568		0.06176	0.62965
-2.67353	484.249		-6.52764	996.593		-1.14169	967.483																0.01822	0.3955		0.0618	0.62997
-2.66525	482.573		-6.52691	996.383		-1.13816	966.02																0.01823	0.39542		0.06184	0.63029
-2.65697	480.912		-6.52618	996.174		-1.13462	964.564																0.01824	0.39533		0.06188	0.63062
-2.64869	479.266		-6.52545	995.965		-1.13109	963.114																0.01825	0.39525		0.06192	0.63094
-2.64042	477.635		-6.52471	995.757		-1.12755	961.671																0.01827	0.39516		0.06196	0.63126
-2.63214	476.019		-6.52398	995.55		-1.12402	960.233																0.01828	0.39507		0.062	0.63158
-2.62386	474.418		-6.52325	995.343		-1.12048	958.803																0.01829	0.39499		0.06204	0.6319
-2.61559	472.831		-6.52252	995.137		-1.11695	957.378																0.0183	0.3949		0.06208	0.63223
-2.60731	471.259		-6.52179	994.932		-1.11341	955.961																0.01833	0.39473		0.06212	0.63255
-2.59903	469.701		-6.52106	994.727		-1.10988	954.549																0.01835	0.39456		0.06216	0.63287
-2.59075	468.157		-6.52033	994.523		-1.10634	953.144																0.01836	0.39447		0.0622	0.63319
-2.58248	466.627		-6.5196	994.32		-1.10281	951.745																0.01837	0.39439		0.06224	0.63351
-2.5742	465.11		-6.51887	994.117		-1.09927	950.352																0.01839	0.3943		0.06228	0.63384
-2.56592	463.608		-6.51814	993.915		-1.09574	948.966																0.0184	0.39422		0.06232	0.63416
-2.55765	462.119		-6.51741	993.714		-1.0922	947.586																0.01841	0.39413		0.06236	0.63448
-2.54937	460.644		-6.51668	993.513		-1.08867	946.212																0.01842	0.39405		0.0624	0.6348
-2.54109	459.182		-6.51595	993.313		-1.08514	944.845																0.01843	0.39396		0.06244	0.63512
-2.53281	457.733		-6.51522	993.113		-1.0816	943.483																0.01845	0.39388		0.06248	0.63545
-2.52454	456.297		-6.51449	992.914		-1.07807	942.128																0.01846	0.39379		0.06252	0.63577
-2.51626	454.874		-6.51376	992.716		-1.07453	940.779																0.01848	0.39362		0.06256	0.63609
-2.50798	453.464		-6.51303	992.519		-1.071	939.436																0.01849	0.39354		0.0626	0.63641
-2.4997	452.067		-6.5123	992.322		-1.06746	938.099																0.01851	0.39346		0.06264	0.63674
-2.49143	450.683		-6.51157	992.126		-1.06393	936.769																0.01852	0.39337		0.06268	0.63706
-2.48315	449.311		-6.51084	991.93		-1.06039	935.444																0.01853	0.39329		0.06272	0.63738
-2.47487	447.951		-6.51011	991.735		-1.05686	934.126																0.01854	0.3932		0.06276	0.6377
-2.4666	446.604		-6.50937	991.541		-1.05332	932.813																0.01855	0.39312		0.0628	0.63803
-2.45832	445.269		-6.50864	991.347		-1.04979	931.507																0.01857	0.39304		0.06284	0.63835
-2.45004	443.946		-6.50791	991.154		-1.04625	930.207																0.01858	0.39295		0.06288	0.63867
-2.44176	442.635		-6.50718	990.962		-1.04272	928.912																0.01859	0.39287		0.06292	0.639
-2.43349	441.336		-6.50645	990.771		-1.03919	927.624																0.0186	0.39278		0.06296	0.63932
-2.42521	440.048		-6.50572	990.58		-1.03565	926.341																0.01861	0.3927		0.063	0.63964
-2.41693	438.773		-6.50499	990.389		-1.03212	925.065																0.01863	0.39262		0.06304	0.63996
-2.40866	437.508		-6.50426	990.2		-1.02858	923.794																0.01864	0.39253		0.06308	0.64029
-2.40038	436.255		-6.50353	990.011		-1.02505	922.53																0.01865	0.39245		0.06312	0.64061
-2.3921	435.014		-6.5028	989.822		-1.02151	921.271																0.01866	0.39237		0.06316	0.64093
-2.38382	433.784		-6.50207	989.634		-1.01798	920.018																0.01867	0.39228		0.0632	0.64126
-2.37555	432.564		-6.50134	989.447		-1.01444	918.771																0.01869	0.3922		0.06324	0.64158
-2.36727	431.356		-6.50061	989.261		-1.01091	917.53																0.0187	0.39212		0.06328	0.6419
-2.35899	430.159		-6.49988	989.075		-1.00737	916.295																0.01871	0.39204		0.06332	0.64223
-2.35072	428.973		-6.49915	988.89		-1.00384	915.065																0.01872	0.39195		0.06336	0.64255
-2.34244	427.797		-6.49842	988.706		-1.0003	913.842																0.01873	0.39187		0.0634	0.64287
-2.33416	426.632		-6.49769	988.522		-0.99677	912.624																0.01875	0.39179		0.06344	0.6432
-2.32588	425.477		-6.49696	988.339		-0.99323	911.411																0.01876	0.39171		0.06348	0.64352
-2.31761	424.333		-6.49623	988.156		-0.9897	910.205																0.01877	0.39162		0.06352	0.64385
-2.30933	423.199		-6.4955	987.975		-0.98617	909.004																0.01879	0.39146		0.06356	0.64417
-2.30105	422.076		-6.49477	987.793		-0.98263	907.809																0.01881	0.39138		0.0636	0.64449
-2.29278	420.962		-6.49403	987.613		-0.9791	906.62																0.01882	0.39129		0.06364	0.64482
-2.2845	419.859		-6.4933	987.433		-0.97556	905.436																0.01883	0.39121		0.06368	0.64514
-2.27622	418.765		-6.49257	987.254		-0.97203	904.258																0.01884	0.39113		0.06372	0.64547
-2.26794	417.682		-6.49184	987.075		-0.96849	903.086																0.01885	0.39105		0.06376	0.64579
-2.25967	416.608		-6.49111	986.897		-0.96496	901.919																0.01887	0.39097		0.0638	0.64611
-2.25139	415.544		-6.49038	986.72		-0.96142	900.758																0.01888	0.39089		0.06384	0.64644
-2.24311	414.49		-6.48965	986.543		-0.95789	899.603																0.01889	0.3908		0.06388	0.64676
-2.23484	413.445		-6.48892	986.368		-0.95435	898.453																0.0189	0.39072		0.06392	0.64709
-2.22656	412.409		-6.48819	986.192		-0.95082	897.309																0.01891	0.39064		0.06396	0.64741
-2.21828	411.383		-6.48746	986.018		-0.94728	896.17																0.01894	0.39048		0.064	0.64773
-2.21	410.366		-6.48673	985.844		-0.94375	895.037																0.01895	0.3904		0.06404	0.64806
-2.20173	409.358		-6.486	985.67		-0.94022	893.909																0.01896	0.39032		0.06408	0.64838
-2.19345	408.36		-6.48527	985.498		-0.93668	892.787																0.01897	0.39024		0.06412	0.64871
-2.18517	407.37		-6.48454	985.326		-0.93315	891.67																0.01899	0.39016		0.06416	0.64903
-2.1769	406.39		-6.48381	985.154		-0.92961	890.559																0.019	0.39008		0.0642	0.64936
-2.16862	405.418		-6.48308	984.984		-0.92608	889.453																0.01901	0.38999		0.06424	0.64968
-2.16034	404.455		-6.48235	984.813		-0.92254	888.352																0.01902	0.38991		0.06428	0.65001
-2.15206	403.501		-6.48162	984.644		-0.91901	887.257																0.01903	0.38983		0.06432	0.65033
-2.14379	402.555		-6.48089	984.475		-0.91547	886.168																0.01905	0.38975		0.06436	0.65066
-2.13551	401.618		-6.48016	984.307		-0.91194	885.084																0.01906	0.38967		0.0644	0.65098
-2.12723	400.69		-6.47943	984.14		-0.9084	884.005																0.01907	0.38959		0.06444	0.65131
-2.11896	399.769		-6.4787	983.973		-0.90487	882.931																0.01908	0.38951		0.06448	0.65163
-2.11068	398.857		-6.47796	983.807		-0.90133	881.863																0.01909	0.38943		0.06452	0.65196
-2.1024	397.954		-6.47723	983.641		-0.8978	880.801																0.01911	0.38935		0.06456	0.65228
-2.09412	397.058		-6.4765	983.476		-0.89426	879.743																0.01912	0.38927		0.0646	0.65261
-2.08585	396.171		-6.47577	983.312		-0.89073	878.691																0.01914	0.38911		0.06464	0.65293
-2.07757	395.292		-6.47504	983.149		-0.8872	877.644																0.01915	0.38903		0.06468	0.65326
-2.06929	394.42		-6.47431	982.986		-0.88366	876.603																0.01917	0.38895		0.06472	0.65358
-2.06101	393.557		-6.47358	982.824		-0.88013	875.567																0.01918	0.38887		0.06476	0.65391
-2.05274	392.701		-6.47285	982.662		-0.87659	874.536																0.01919	0.3888		0.0648	0.65423
-2.04446	391.853		-6.47212	982.501		-0.87306	873.51																0.0192	0.38872		0.06484	0.65456
-2.03618	391.013		-6.47139	982.341		-0.86952	872.49																0.01921	0.38864		0.06488	0.65489
-2.02791	390.18		-6.47066	982.181		-0.86599	871.474																0.01923	0.38856		0.06492	0.65521
-2.01963	389.355		-6.46993	982.022		-0.86245	870.464																0.01924	0.38848		0.06496	0.65554
-2.01135	388.538		-6.4692	981.864		-0.85892	869.459																0.01925	0.3884		0.065	0.65586
-2.00307	387.728		-6.46847	981.706		-0.85538	868.459																0.01926	0.38832		0.06504	0.65619
-1.9948	386.925		-6.46774	981.549		-0.85185	867.465																0.01927	0.38824		0.06508	0.65652
-1.98652	386.129		-6.46701	981.393		-0.84831	866.475																0.01929	0.38816		0.06512	0.65684
-1.97824	385.341		-6.46628	981.237		-0.84478	865.491																0.0193	0.38809		0.06516	0.65717
-1.96997	384.56		-6.46555	981.082		-0.84125	864.512																0.01931	0.38801		0.0652	0.65749
-1.96169	383.785		-6.46482	980.928		-0.83771	863.538																0.01932	0.38793		0.06524	0.65782
-1.95341	383.018		-6.46409	980.774		-0.83418	862.569																0.01933	0.38785		0.06528	0.65815
-1.94513	382.258		-6.46336	980.621		-0.83064	861.605																0.01935	0.38777		0.06532	0.65847
-1.93686	381.505		-6.46262	980.468		-0.82711	860.646																0.01936	0.38769		0.06536	0.6588
-1.92858	380.759		-6.46189	980.317		-0.82357	859.692																0.01937	0.38762		0.0654	0.65913
-1.9203	380.019		-6.46116	980.166		-0.82004	858.743																0.01938	0.38754		0.06544	0.65945
-1.91203	379.286		-6.46043	980.015		-0.8165	857.799																0.01939	0.38746		0.06548	0.65978
-1.90375	378.56		-6.4597	979.865		-0.81297	856.86																0.01941	0.38738		0.06552	0.66011
-1.89547	377.841		-6.45897	979.716		-0.80943	855.927																0.01942	0.3873		0.06556	0.66043
-1.88719	377.128		-6.45824	979.568		-0.8059	854.998																0.01943	0.38723		0.0656	0.66076
-1.87892	376.421		-6.45751	979.42		-0.80236	854.074																0.01945	0.38707		0.06564	0.66109
-1.87064	375.721		-6.45678	979.272		-0.79883	853.155																0.01947	0.38699		0.06568	0.66141
-1.86236	375.027		-6.45605	979.126		-0.79529	852.241																0.01948	0.38692		0.06572	0.66174
-1.85409	374.34		-6.45532	978.98		-0.79176	851.332																0.01949	0.38684		0.06576	0.66207
-1.84581	373.659		-6.45459	978.835		-0.78823	850.428																0.0195	0.38676		0.0658	0.66239
-1.83753	372.984		-6.45386	978.69		-0.78469	849.529																0.01951	0.38669		0.06584	0.66272
-1.82925	372.315		-6.45313	978.546		-0.78116	848.635																0.01953	0.38661		0.06588	0.66305
-1.82098	371.653		-6.4524	978.403		-0.77762	847.745																0.01954	0.38653		0.06592	0.66338
-1.8127	370.996		-6.45167	978.26		-0.77409	846.861																0.01955	0.38645		0.06596	0.6637
-1.80442	370.346		-6.45094	978.118		-0.77055	845.981																0.01956	0.38638		0.066	0.66403
-1.79615	369.701		-6.45021	977.977		-0.76702	845.106																0.01957	0.3863		0.06604	0.66436
-1.78787	369.062		-6.44948	977.836		-0.76348	844.236																0.01959	0.38622		0.06608	0.66469
-1.77959	368.43		-6.44875	977.696		-0.75995	843.371																0.01961	0.38607		0.06612	0.66501
-1.77131	367.803		-6.44802	977.557		-0.75641	842.511																0.01962	0.38599		0.06616	0.66534
-1.76304	367.181		-6.44728	977.418		-0.75288	841.655																0.01963	0.38592		0.0662	0.66567
-1.75476	366.566		-6.44655	977.28		-0.74934	840.805																0.01965	0.38584		0.06624	0.666
-1.74648	365.956		-6.44582	977.143		-0.74581	839.959																0.01966	0.38577		0.06628	0.66633
-1.73821	365.352		-6.44509	977.006		-0.74228	839.118																0.01967	0.38569		0.06632	0.66665
-1.72993	364.753		-6.44436	976.87		-0.73874	838.281																0.01969	0.38554		0.06636	0.66698
-1.72165	364.16		-6.44363	976.734		-0.73521	837.449																0.01971	0.38546		0.0664	0.66731
-1.71337	363.572		-6.4429	976.599		-0.73167	836.622																0.01972	0.38539		0.06644	0.66764
-1.7051	362.99		-6.44217	976.465		-0.72814	835.8																0.01973	0.38531		0.06648	0.66797
-1.69682	362.413		-6.44144	976.332		-0.7246	834.983																0.01974	0.38524		0.06652	0.6683
-1.68854	361.841		-6.44071	976.199		-0.72107	834.17																0.01975	0.38516		0.06656	0.66862
-1.68027	361.275		-6.43998	976.067		-0.71753	833.362																0.01978	0.38501		0.0666	0.66895
-1.67199	360.713		-6.43925	975.935		-0.714	832.558																0.01979	0.38493		0.06664	0.66928
-1.66371	360.157		-6.43852	975.804		-0.71046	831.759																0.0198	0.38486		0.06668	0.66961
-1.65543	359.607		-6.43779	975.674		-0.70693	830.965																0.01981	0.38478		0.06672	0.66994
-1.64716	359.061		-6.43706	975.544		-0.70339	830.176																0.01983	0.38471		0.06676	0.67027
-1.63888	358.52		-6.43633	975.415		-0.69986	829.391																0.01985	0.38456		0.0668	0.6706
-1.6306	357.985		-6.4356	975.287		-0.69632	828.611																0.01986	0.38448		0.06684	0.67092
-1.62233	357.454		-6.43487	975.16		-0.69279	827.835																0.01987	0.38441		0.06688	0.67125
-1.61405	356.928		-6.43414	975.033		-0.68926	827.064																0.01989	0.38434		0.06692	0.67158
-1.60577	356.408		-6.43341	974.906		-0.68572	826.298																0.0199	0.38426		0.06696	0.67191
-1.59749	355.892		-6.43268	974.781		-0.68219	825.536																0.01991	0.38419		0.067	0.67224
-1.58922	355.381		-6.43195	974.656		-0.67865	824.779																0.01992	0.38411		0.06704	0.67257
-1.58094	354.874		-6.43121	974.531		-0.67512	824.026																0.01993	0.38404		0.06708	0.6729
-1.57266	354.373		-6.43048	974.408		-0.67158	823.278																0.01995	0.38396		0.06712	0.67323
-1.56438	353.876		-6.42975	974.284		-0.66805	822.534																0.01996	0.38389		0.06716	0.67356
-1.55611	353.383		-6.42902	974.162		-0.66451	821.795																0.01997	0.38381		0.0672	0.67389
-1.54783	352.896		-6.42829	974.04		-0.66098	821.061																0.01998	0.38374		0.06724	0.67422
-1.53955	352.413		-6.42756	973.919		-0.65744	820.33																0.01999	0.38367		0.06728	0.67455
-1.53128	351.934		-6.42683	973.799		-0.65391	819.605																0.02001	0.38359		0.06732	0.67488
-1.523	351.46		-6.4261	973.679		-0.65037	818.884																0.02003	0.38345		0.06736	0.67521
-1.51472	350.991		-6.42537	973.56		-0.64684	818.167																0.02004	0.38337		0.0674	0.67554
-1.50644	350.526		-6.42464	973.441		-0.64331	817.455																0.02007	0.38323		0.06744	0.67587
-1.49817	350.065		-6.42391	973.324		-0.63977	816.748																0.02009	0.38308		0.06748	0.6762
-1.48989	349.608		-6.42318	973.206		-0.63624	816.044																0.0201	0.38301		0.06752	0.67653
-1.48161	349.156		-6.42245	973.09		-0.6327	815.346																0.02011	0.38293		0.06756	0.67686
-1.47334	348.709		-6.42172	972.974		-0.62917	814.651																0.02013	0.38286		0.0676	0.67719
-1.46506	348.265		-6.42099	972.859		-0.62563	813.961																0.02014	0.38279		0.06764	0.67752
-1.45678	347.826		-6.42026	972.744		-0.6221	813.276																0.02015	0.38271		0.06768	0.67785
-1.4485	347.391		-6.41953	972.63		-0.61856	812.595																0.02016	0.38264		0.06772	0.67818
-1.44023	346.96		-6.4188	972.517		-0.61503	811.918																0.02017	0.38257		0.06776	0.67851
-1.43195	346.533		-6.41807	972.405		-0.61149	811.246																0.02019	0.38249		0.0678	0.67884
-1.42367	346.11		-6.41734	972.293		-0.60796	810.578																0.0202	0.38242		0.06784	0.67917
-1.4154	345.691		-6.41661	972.181		-0.60442	809.915																0.02021	0.38235		0.06788	0.6795
-1.40712	345.277		-6.41587	972.071		-0.60089	809.255																0.02023	0.3822		0.06792	0.67983
-1.39884	344.866		-6.41514	971.961		-0.59735	808.601																0.02025	0.38213		0.06796	0.68017
-1.39056	344.459		-6.41441	971.851		-0.59382	807.95																0.02026	0.38206		0.068	0.6805
-1.38229	344.057		-6.41368	971.743		-0.59029	807.304																0.02027	0.38199		0.06804	0.68083
-1.37401	343.658		-6.41295	971.635		-0.58675	806.662																0.02028	0.38192		0.06808	0.68116
-1.36573	343.263		-6.41222	971.527		-0.58322	806.025																0.02029	0.38184		0.06812	0.68149
-1.35746	342.871		-6.41149	971.421		-0.57968	805.391																0.02031	0.38177		0.06816	0.68182
-1.34918	342.484		-6.41076	971.315		-0.57615	804.763																0.02032	0.3817		0.0682	0.68215
-1.3409	342.1		-6.41003	971.209		-0.57261	804.138																0.02033	0.38163		0.06824	0.68248
-1.33262	341.72		-6.4093	971.104		-0.56908	803.518																0.02034	0.38156		0.06828	0.68282
-1.32435	341.344		-6.40857	971		-0.56554	802.902																0.02035	0.38149		0.06832	0.68315
-1.31607	340.972		-6.40784	970.897		-0.56201	802.29																0.02037	0.38141		0.06836	0.68348
-1.30779	340.603		-6.40711	970.794		-0.55847	801.682																0.02038	0.38134		0.0684	0.68381
-1.29952	340.238		-6.40638	970.692		-0.55494	801.079																0.02039	0.38127		0.06844	0.68414
-1.29124	339.876		-6.40565	970.591		-0.5514	800.48																0.0204	0.3812		0.06848	0.68448
-1.28296	339.518		-6.40492	970.49		-0.54787	799.885																0.02041	0.38113		0.06852	0.68481
-1.27468	339.163		-6.40419	970.39		-0.54434	799.295																0.02043	0.38106		0.06856	0.68514
-1.26641	338.812		-6.40346	970.29		-0.5408	798.708																0.02044	0.38099		0.0686	0.68547
-1.25813	338.465		-6.40273	970.191		-0.53727	798.126																0.02045	0.38091		0.06864	0.6858
-1.24985	338.121		-6.402	970.093		-0.53373	797.548																0.02046	0.38084		0.06868	0.68614
-1.24158	337.78		-6.40127	969.996		-0.5302	796.974																0.02047	0.38077		0.06872	0.68647
-1.2333	337.443		-6.40053	969.899		-0.52666	796.405																0.02049	0.3807		0.06876	0.6868
-1.22502	337.109		-6.3998	969.802		-0.52313	795.84																0.02051	0.38056		0.0688	0.68714
-1.21674	336.779		-6.39907	969.707		-0.51959	795.278																0.02052	0.38049		0.06884	0.68747
-1.20847	336.452		-6.39834	969.612		-0.51606	794.721																0.02053	0.38042		0.06888	0.6878
-1.20019	336.128		-6.39761	969.518		-0.51252	794.168																0.02056	0.38028		0.06892	0.68813
-1.19191	335.807		-6.39688	969.424		-0.50899	793.62																0.02058	0.38014		0.06896	0.68847
-1.18364	335.49		-6.39615	969.331		-0.50545	793.075																0.02059	0.38007		0.069	0.6888
-1.17536	335.176		-6.39542	969.239		-0.50192	792.535																0.02061	0.38		0.06904	0.68913
-1.16708	334.865		-6.39469	969.147		-0.49838	791.998																0.02062	0.37993		0.06908	0.68947
-1.1588	334.558		-6.39396	969.056		-0.49485	791.466																0.02063	0.37986		0.06912	0.6898
-1.15053	334.253		-6.39323	968.966		-0.49132	790.938																0.02064	0.37979		0.06916	0.69013
-1.14225	333.952		-6.3925	968.876		-0.48778	790.414																0.02065	0.37972		0.0692	0.69047
-1.13397	333.654		-6.39177	968.787		-0.48425	789.894																0.02067	0.37965		0.06924	0.6908
-1.12569	333.359		-6.39104	968.699		-0.48071	789.378																0.02068	0.37958		0.06928	0.69113
-1.11742	333.067		-6.39031	968.611		-0.47718	788.867																0.02069	0.37951		0.06932	0.69147
-1.10914	332.778		-6.38958	968.524		-0.47364	788.359																0.0207	0.37944		0.06936	0.6918
-1.10086	332.492		-6.38885	968.438		-0.47011	787.855																0.02071	0.37937		0.0694	0.69214
-1.09259	332.209		-6.38812	968.352		-0.46657	787.356																0.02073	0.3793		0.06944	0.69247
-1.08431	331.929		-6.38739	968.267		-0.46304	786.86																0.02074	0.37923		0.06948	0.6928
-1.07603	331.652		-6.38666	968.182		-0.4595	786.369																0.02075	0.37916		0.06952	0.69314
-1.06775	331.378		-6.38593	968.099		-0.45597	785.882																0.02076	0.37909		0.06956	0.69347
-1.05948	331.107		-6.3852	968.016		-0.45243	785.398																0.02077	0.37902		0.0696	0.69381
-1.0512	330.838		-6.38446	967.933		-0.4489	784.919																0.02079	0.37896		0.06964	0.69414
-1.04292	330.573		-6.38373	967.851		-0.44537	784.444																0.02081	0.37882		0.06968	0.69448
-1.03465	330.311		-6.383	967.77		-0.44183	783.972																0.02082	0.37875		0.06972	0.69481
-1.02637	330.051		-6.38227	967.69		-0.4383	783.505																0.02083	0.37868		0.06976	0.69515
-1.01809	329.794		-6.38154	967.61		-0.43476	783.042																0.02085	0.37861		0.0698	0.69548
-1.00981	329.54		-6.38081	967.531		-0.43123	782.583																0.02086	0.37854		0.06984	0.69582
-1.00154	329.289		-6.38008	967.452		-0.42769	782.128																0.02087	0.37847		0.06988	0.69615
-0.99326	329.041		-6.37935	967.374		-0.42416	781.676																0.02088	0.37841		0.06992	0.69649
-0.98498	328.795		-6.37862	967.297		-0.42062	781.229																0.02089	0.37834		0.06996	0.69682
-0.97671	328.552		-6.37789	967.221		-0.41709	780.786																0.02091	0.37827		0.07	0.69716
-0.96843	328.312		-6.37716	967.145		-0.41355	780.346																0.02092	0.3782		0.07004	0.69749
-0.96015	328.074		-6.37643	967.069		-0.41002	779.911																0.02093	0.37813		0.07008	0.69783
-0.95187	327.839		-6.3757	966.995		-0.40648	779.48																0.02095	0.378		0.07012	0.69816
-0.9436	327.607		-6.37497	966.921		-0.40295	779.052																0.02097	0.37793		0.07016	0.6985
-0.93532	327.377		-6.37424	966.848		-0.39941	778.629																0.02098	0.37786		0.0702	0.69883
-0.92704	327.15		-6.37351	966.775		-0.39588	778.209																0.021	0.37773		0.07024	0.69917
-0.91877	326.926		-6.37278	966.703		-0.39235	777.793																0.02101	0.37766		0.07028	0.69951
-0.91049	326.704		-6.37205	966.632		-0.38881	777.382																0.02103	0.37759		0.07032	0.69984
-0.90221	326.485		-6.37132	966.561		-0.38528	776.974																0.02104	0.37752		0.07036	0.70018
-0.89393	326.268		-6.37059	966.491		-0.38174	776.57																0.02105	0.37746		0.0704	0.70051
-0.88566	326.054		-6.36986	966.422		-0.37821	776.17																0.02106	0.37739		0.07044	0.70085
-0.87738	325.843		-6.36912	966.353		-0.37467	775.774																0.02107	0.37732		0.07048	0.70119
-0.8691	325.634		-6.36839	966.285		-0.37114	775.382																0.02109	0.37725		0.07052	0.70152
-0.86083	325.427		-6.36766	966.218		-0.3676	774.994																0.0211	0.37719		0.07056	0.70186
-0.85255	325.223		-6.36693	966.151		-0.36407	774.609																0.02111	0.37712		0.0706	0.7022
-0.84427	325.021		-6.3662	966.085		-0.36053	774.229																0.02112	0.37705		0.07064	0.70253
-0.83599	324.822		-6.36547	966.02		-0.357	773.852																0.02113	0.37699		0.07068	0.70287
-0.82772	324.625		-6.36474	965.955		-0.35346	773.48																0.02115	0.37692		0.07072	0.70321
-0.81944	324.431		-6.36401	965.891		-0.34993	773.111																0.02116	0.37685		0.07076	0.70354
-0.81116	324.239		-6.36328	965.828		-0.3464	772.746																0.02117	0.37678		0.0708	0.70388
-0.80289	324.049		-6.36255	965.765		-0.34286	772.385																0.02118	0.37672		0.07084	0.70422
-0.79461	323.862		-6.36182	965.703		-0.33933	772.028																0.02121	0.37659		0.07088	0.70455
-0.78633	323.677		-6.36109	965.642		-0.33579	771.674																0.02122	0.37652		0.07092	0.70489
-0.77805	323.495		-6.36036	965.581		-0.33226	771.325																0.02124	0.37639		0.07096	0.70523
-0.76978	323.315		-6.35963	965.521		-0.32872	770.979																0.02125	0.37632		0.071	0.70557
-0.7615	323.137		-6.3589	965.461		-0.32519	770.637																0.02128	0.37619		0.07104	0.7059
-0.75322	322.961		-6.35817	965.403		-0.32165	770.299																0.02129	0.37612		0.07108	0.70624
-0.74495	322.788		-6.35744	965.345		-0.31812	769.965																0.0213	0.37606		0.07112	0.70658
-0.73667	322.617		-6.35671	965.287		-0.31458	769.634																0.02131	0.37599		0.07116	0.70692
-0.72839	322.448		-6.35598	965.23		-0.31105	769.308																0.02133	0.37592		0.0712	0.70726
-0.72011	322.282		-6.35525	965.174		-0.30751	768.985																0.02134	0.37586		0.07124	0.70759
-0.71184	322.118		-6.35452	965.119		-0.30398	768.666																0.02135	0.37579		0.07128	0.70793
-0.70356	321.956		-6.35378	965.064		-0.30044	768.351																0.02136	0.37573		0.07132	0.70827
-0.69528	321.796		-6.35305	965.01		-0.29691	768.04																0.02137	0.37566		0.07136	0.70861
-0.687	321.638		-6.35232	964.956		-0.29338	767.732																0.02139	0.3756		0.0714	0.70895
-0.67873	321.483		-6.35159	964.903		-0.28984	767.428																0.0214	0.37553		0.07144	0.70929
-0.67045	321.33		-6.35086	964.851		-0.28631	767.128																0.02141	0.37546		0.07148	0.70963
-0.66217	321.179		-6.35013	964.8		-0.28277	766.832																0.02142	0.3754		0.07152	0.70996
-0.6539	321.03		-6.3494	964.749		-0.27924	766.54																0.02143	0.37533		0.07156	0.7103
-0.64562	320.883		-6.34867	964.699		-0.2757	766.251																0.02145	0.37527		0.0716	0.71064
-0.63734	320.739		-6.34794	964.649		-0.27217	765.967																0.02146	0.3752		0.07164	0.71098
-0.62906	320.596		-6.34721	964.6		-0.26863	765.685																0.02147	0.37514		0.07168	0.71132
-0.62079	320.456		-6.34648	964.552		-0.2651	765.408																0.02149	0.37501		0.07172	0.71166
-0.61251	320.318		-6.34575	964.505		-0.26156	765.135																0.02151	0.37494		0.07176	0.712
-0.60423	320.182		-6.34502	964.458		-0.25803	764.865																0.02152	0.37488		0.0718	0.71234
-0.59596	320.048		-6.34429	964.411		-0.25449	764.599																0.02153	0.37481		0.07184	0.71268
-0.58768	319.916		-6.34356	964.366		-0.25096	764.337																0.02154	0.37475		0.07188	0.71302
-0.5794	319.786		-6.34283	964.321		-0.24743	764.078																0.02155	0.37469		0.07192	0.71336
-0.57112	319.658		-6.3421	964.277		-0.24389	763.823																0.02157	0.37462		0.07196	0.7137
-0.56285	319.532		-6.34137	964.233		-0.24036	763.572																0.02158	0.37456		0.072	0.71404
-0.55457	319.409		-6.34064	964.19		-0.23682	763.325																0.02159	0.37449		0.07204	0.71438
-0.54629	319.287		-6.33991	964.148		-0.23329	763.082																0.0216	0.37443		0.07208	0.71472
-0.53802	319.167		-6.33918	964.106		-0.22975	762.842																0.02161	0.37436		0.07212	0.71506
-0.52974	319.05		-6.33845	964.066		-0.22622	762.606																0.02163	0.3743		0.07216	0.7154
-0.52146	318.934		-6.33771	964.025		-0.22268	762.373																0.02165	0.37417		0.0722	0.71574
-0.51318	318.82		-6.33698	963.986		-0.21915	762.145																0.02166	0.37411		0.07224	0.71608
-0.50491	318.708		-6.33625	963.947		-0.21561	761.92																0.02167	0.37404		0.07228	0.71642
-0.49663	318.599		-6.33552	963.909		-0.21208	761.699																0.02169	0.37398		0.07232	0.71676
-0.48835	318.491		-6.33479	963.871		-0.20854	761.481																0.0217	0.37392		0.07236	0.7171
-0.48008	318.385		-6.33406	963.834		-0.20501	761.267																0.02171	0.37385		0.0724	0.71744
-0.4718	318.281		-6.33333	963.798		-0.20147	761.057																0.02172	0.37379		0.07244	0.71779
-0.46352	318.18		-6.3326	963.762		-0.19794	760.851																0.02173	0.37373		0.07248	0.71813
-0.45524	318.08		-6.33187	963.727		-0.19441	760.648																0.02175	0.37366		0.07252	0.71847
-0.44697	317.982		-6.33114	963.693		-0.19087	760.449																0.02176	0.3736		0.07256	0.71881
-0.43869	317.885		-6.33041	963.659		-0.18734	760.254																0.02177	0.37353		0.0726	0.71915
-0.43041	317.791		-6.32968	963.626		-0.1838	760.063																0.02178	0.37347		0.07264	0.71949
-0.42214	317.699		-6.32895	963.594		-0.18027	759.875																0.02179	0.37341		0.07268	0.71984
-0.41386	317.609		-6.32822	963.562		-0.17673	759.69																0.02181	0.37335		0.07272	0.72018
-0.40558	317.52		-6.32749	963.531		-0.1732	759.51																0.02182	0.37328		0.07276	0.72052
-0.3973	317.434		-6.32676	963.501		-0.16966	759.333																0.02183	0.37322		0.0728	0.72086
-0.38903	317.349		-6.32603	963.471		-0.16613	759.16																0.02184	0.37316		0.07284	0.7212
-0.38075	317.266		-6.3253	963.442		-0.16259	758.991																0.02185	0.37309		0.07288	0.72155
-0.37247	317.185		-6.32457	963.414		-0.15906	758.825																0.02187	0.37303		0.07292	0.72189
-0.3642	317.106		-6.32384	963.386		-0.15552	758.663																0.02188	0.37297		0.07296	0.72223
-0.35592	317.029		-6.32311	963.359		-0.15199	758.504																0.02189	0.3729		0.073	0.72257
-0.34764	316.953		-6.32237	963.333		-0.14846	758.35																0.02191	0.37278		0.07304	0.72292
-0.33936	316.88		-6.32164	963.307		-0.14492	758.199																0.02194	0.37265		0.07308	0.72326
-0.33109	316.808		-6.32091	963.282		-0.14139	758.051																0.02195	0.37259		0.07312	0.7236
-0.32281	316.738		-6.32018	963.258		-0.13785	757.907																0.02196	0.37253		0.07316	0.72395
-0.31453	316.67		-6.31945	963.234		-0.13432	757.767																0.02199	0.37241		0.0732	0.72429
-0.30626	316.604		-6.31872	963.211		-0.13078	757.631																0.022	0.37234		0.07324	0.72463
-0.29798	316.54		-6.31799	963.189		-0.12725	757.498																0.02201	0.37228		0.07328	0.72498
-0.2897	316.477		-6.31726	963.167		-0.12371	757.369																0.02202	0.37222		0.07332	0.72532
-0.28142	316.417		-6.31653	963.146		-0.12018	757.244																0.02203	0.37216		0.07336	0.72566
-0.27315	316.358		-6.3158	963.126		-0.11664	757.122																0.02205	0.3721		0.0734	0.72601
-0.26487	316.301		-6.31507	963.106		-0.11311	757.004																0.02206	0.37203		0.07344	0.72635
-0.25659	316.245		-6.31434	963.087		-0.10957	756.889																0.02207	0.37197		0.07348	0.72669
-0.24832	316.192		-6.31361	963.069		-0.10604	756.778																0.02208	0.37191		0.07352	0.72704
-0.24004	316.14		-6.31288	963.051		-0.1025	756.671																0.02211	0.37179		0.07356	0.72738
-0.23176	316.09		-6.31215	963.034		-0.09897	756.568																0.02212	0.37173		0.0736	0.72773
-0.22348	316.042		-6.31142	963.018		-0.09544	756.468																0.02213	0.37166		0.07364	0.72807
-0.21521	315.995		-6.31069	963.002		-0.0919	756.371																0.02214	0.3716		0.07368	0.72842
-0.20693	315.951		-6.30996	962.987		-0.08837	756.279																0.02215	0.37154		0.07372	0.72876
-0.19865	315.908		-6.30923	962.973		-0.08483	756.19																0.02218	0.37142		0.07376	0.72911
-0.19037	315.867		-6.3085	962.959		-0.0813	756.105																0.02219	0.37136		0.0738	0.72945
-0.1821	315.828		-6.30777	962.946		-0.07776	756.023																0.0222	0.3713		0.07384	0.7298
-0.17382	315.79		-6.30703	962.934		-0.07423	755.945																0.02221	0.37124		0.07388	0.73014
-0.16554	315.755		-6.3063	962.922		-0.07069	755.87																0.02224	0.37111		0.07392	0.73049
-0.15727	315.721		-6.30557	962.912		-0.06716	755.8																0.02225	0.37105		0.07396	0.73083
-0.14899	315.688		-6.30484	962.901		-0.06362	755.732																0.02226	0.37099		0.074	0.73118
-0.14071	315.658		-6.30411	962.892		-0.06009	755.669																0.02229	0.37087		0.07404	0.73152
-0.13243	315.629		-6.30338	962.883		-0.05655	755.609																0.0223	0.37081		0.07408	0.73187
-0.12416	315.602		-6.30265	962.874		-0.05302	755.553																0.02231	0.37075		0.07412	0.73222
-0.11588	315.577		-6.30192	962.867		-0.04949	755.5																0.02232	0.37069		0.07416	0.73256
-0.1076	315.553		-6.30119	962.86		-0.04595	755.451																0.02233	0.37063		0.0742	0.73291
-0.09933	315.532		-6.30046	962.853		-0.04242	755.406																0.02235	0.37057		0.07424	0.73325
-0.09105	315.512		-6.29973	962.848		-0.03888	755.364																0.02237	0.37045		0.07428	0.7336
-0.08277	315.493		-6.299	962.843		-0.03535	755.326																0.02238	0.37039		0.07432	0.73395
-0.07449	315.477		-6.29827	962.838		-0.03181	755.292																0.02239	0.37033		0.07436	0.73429
-0.06622	315.462		-6.29754	962.835		-0.02828	755.261																0.02241	0.37027		0.0744	0.73464
-0.05794	315.449		-6.29681	962.832		-0.02474	755.234																0.02242	0.37021		0.07444	0.73499
-0.04966	315.438		-6.29608	962.829		-0.02121	755.21																0.02244	0.37009		0.07448	0.73533
-0.04139	315.428		-6.29535	962.828		-0.01767	755.19																0.02245	0.37003		0.07452	0.73568
-0.03311	315.421		-6.29462	962.827		-0.01414	755.174																0.02247	0.36997		0.07456	0.73603
-0.02483	315.414		-6.29389	962.827		-0.0106	755.161																0.02248	0.36991		0.0746	0.73637
-0.01655	315.41		-6.29316	962.827		-0.00707	755.152																0.02249	0.36985		0.07464	0.73672
-0.00828	315.408		-6.29243	962.828		-0.00353	755.147																0.0225	0.36979		0.07468	0.73707
0.00828	315.408		-6.29243	0.07426		0.00353	755.147																0.02251	0.36973		0.07472	0.73742
0.01655	315.41		-6.27984	0.07426		0.00707	755.152																0.02254	0.36961		0.07476	0.73777
0.02483	315.414		-6.26726	0.07426		0.0106	755.161																0.02255	0.36955		0.0748	0.73811
0.03311	315.421		-6.25467	0.07426		0.01414	755.174																0.02256	0.3695		0.07484	0.73846
0.04139	315.428		-6.24209	0.07426		0.01767	755.19																0.02257	0.36944		0.07488	0.73881
0.04966	315.438		-6.2295	0.07427		0.02121	755.21																0.02259	0.36938		0.07492	0.73916
0.05794	315.449		-6.21692	0.07427		0.02474	755.234																0.0226	0.36932		0.07496	0.73951
0.06622	315.462		-6.20433	0.07427		0.02828	755.261																0.02262	0.3692		0.075	0.73985
0.07449	315.477		-6.19175	0.07427		0.03181	755.292																0.02263	0.36914		0.07504	0.7402
0.08277	315.493		-6.17916	0.07427		0.03535	755.326																0.02265	0.36908		0.07508	0.74055
0.09105	315.512		-6.16658	0.07427		0.03888	755.364																0.02266	0.36902		0.07512	0.7409
0.09933	315.532		-6.15399	0.07427		0.04242	755.406																0.02267	0.36897		0.07516	0.74125
0.1076	315.553		-6.14141	0.07427		0.04595	755.451																0.02268	0.36891		0.0752	0.7416
0.11588	315.577		-6.12882	0.07427		0.04949	755.5																0.02269	0.36885		0.07524	0.74195
0.12416	315.602		-6.11624	0.07427		0.05302	755.553																0.02271	0.36879		0.07528	0.7423
0.13243	315.629		-6.10365	0.07427		0.05655	755.609																0.02272	0.36873		0.07532	0.74265
0.14071	315.658		-6.09107	0.07427		0.06009	755.669																0.02273	0.36867		0.07536	0.743
0.14899	315.688		-6.07848	0.07427		0.06362	755.732																0.02274	0.36862		0.0754	0.74335
0.15727	315.721		-6.0659	0.07427		0.06716	755.8																0.02275	0.36856		0.07544	0.7437
0.16554	315.755		-6.05331	0.07427		0.07069	755.87																0.02277	0.3685		0.07548	0.74405
0.17382	315.79		-6.04073	0.07427		0.07423	755.945																0.02278	0.36844		0.07552	0.7444
0.1821	315.828		-6.02814	0.07427		0.07776	756.023																0.02279	0.36838		0.07556	0.74475
0.19037	315.867		-6.01556	0.07427		0.0813	756.105																0.02281	0.36827		0.0756	0.7451
0.19865	315.908		-6.00297	0.07428		0.08483	756.19																0.02283	0.36821		0.07564	0.74545
0.20693	315.951		-5.99039	0.07428		0.08837	756.279																0.02284	0.36815		0.07568	0.7458
0.21521	315.995		-5.9778	0.07428		0.0919	756.371																0.02285	0.36809		0.07572	0.74615
0.22348	316.042		-5.96522	0.07428		0.09544	756.468																0.02286	0.36804		0.07576	0.7465
0.23176	316.09		-5.95263	0.07428		0.09897	756.568																0.02287	0.36798		0.0758	0.74685
0.24004	316.14		-5.94005	0.07428		0.1025	756.671																0.02289	0.36792		0.07584	0.7472
0.24832	316.192		-5.92746	0.07428		0.10604	756.778																0.0229	0.36786		0.07588	0.74755
0.25659	316.245		-5.91488	0.07428		0.10957	756.889																0.02291	0.36781		0.07592	0.74791
0.26487	316.301		-5.9023	0.07428		0.11311	757.004																0.02293	0.36769		0.07596	0.74826
0.27315	316.358		-5.88971	0.07428		0.11664	757.122																0.02295	0.36763		0.076	0.74861
0.28142	316.417		-5.87713	0.07428		0.12018	757.244																0.02296	0.36758		0.07604	0.74896
0.2897	316.477		-5.86454	0.07428		0.12371	757.369																0.02297	0.36752		0.07608	0.74931
0.29798	316.54		-5.85196	0.07428		0.12725	757.498																0.02298	0.36746		0.07612	0.74967
0.30626	316.604		-5.83937	0.07428		0.13078	757.631																0.02299	0.36741		0.07616	0.75002
0.31453	316.67		-5.82679	0.07428		0.13432	757.767																0.02301	0.36735		0.0762	0.75037
0.32281	316.738		-5.8142	0.07428		0.13785	757.907																0.02302	0.36729		0.07624	0.75072
0.33109	316.808		-5.80162	0.07428		0.14139	758.051																0.02303	0.36724		0.07628	0.75108
0.33936	316.88		-5.78903	0.07428		0.14492	758.199																0.02304	0.36718		0.07632	0.75143
0.34764	316.953		-5.77645	0.07429		0.14846	758.35																0.02305	0.36712		0.07636	0.75178
0.35592	317.029		-5.76386	0.07429		0.15199	758.504																0.02307	0.36707		0.0764	0.75213
0.3642	317.106		-5.75128	0.07429		0.15552	758.663																0.02308	0.36701		0.07644	0.75249
0.37247	317.185		-5.73869	0.07429		0.15906	758.825																0.02309	0.36695		0.07648	0.75284
0.38075	317.266		-5.72611	0.07429		0.16259	758.991																0.0231	0.3669		0.07652	0.75319
0.38903	317.349		-5.71352	0.07429		0.16613	759.16																0.02311	0.36684		0.07656	0.75355
0.3973	317.434		-5.70094	0.07429		0.16966	759.333																0.02313	0.36678		0.0766	0.7539
0.40558	317.52		-5.68835	0.07429		0.1732	759.51																0.02314	0.36673		0.07664	0.75426
0.41386	317.609		-5.67577	0.07429		0.17673	759.69																0.02316	0.36662		0.07668	0.75461
0.42214	317.699		-5.66318	0.07429		0.18027	759.875																0.02317	0.36656		0.07672	0.75496
0.43041	317.791		-5.6506	0.07429		0.1838	760.063																0.02319	0.3665		0.07676	0.75532
0.43869	317.885		-5.63801	0.07429		0.18734	760.254																0.0232	0.36645		0.0768	0.75567
0.44697	317.982		-5.62543	0.07429		0.19087	760.449																0.02321	0.36639		0.07684	0.75603
0.45524	318.08		-5.61284	0.07429		0.19441	760.648																0.02322	0.36634		0.07688	0.75638
0.46352	318.18		-5.60026	0.07429		0.19794	760.851																0.02323	0.36628		0.07692	0.75674
0.4718	318.281		-5.58767	0.07429		0.20147	761.057																0.02325	0.36622		0.07696	0.75709
0.48008	318.385		-5.57509	0.07429		0.20501	761.267																0.02326	0.36617		0.077	0.75745
0.48835	318.491		-5.5625	0.07429		0.20854	761.481																0.02328	0.36606		0.07704	0.7578
0.49663	318.599		-5.54992	0.07429		0.21208	761.699																0.02329	0.366		0.07708	0.75816
0.50491	318.708		-5.53733	0.0743		0.21561	761.92																0.02331	0.36595		0.07712	0.75851
0.51318	318.82		-5.52475	0.0743		0.21915	762.145																0.02332	0.36589		0.07716	0.75887
0.52146	318.934		-5.51216	0.0743		0.22268	762.373																0.02333	0.36584		0.0772	0.75923
0.52974	319.05		-5.49958	0.0743		0.22622	762.606																0.02334	0.36578		0.07724	0.75958
0.53802	319.167		-5.487	0.0743		0.22975	762.842																0.02335	0.36573		0.07728	0.75994
0.54629	319.287		-5.47441	0.0743		0.23329	763.082																0.02337	0.36567		0.07732	0.76029
0.55457	319.409		-5.46183	0.0743		0.23682	763.325																0.02338	0.36562		0.07736	0.76065
0.56285	319.532		-5.44924	0.0743		0.24036	763.572																0.02339	0.36556		0.0774	0.76101
0.57112	319.658		-5.43666	0.0743		0.24389	763.823																0.0234	0.36551		0.07744	0.76136
0.5794	319.786		-5.42407	0.0743		0.24743	764.078																0.02341	0.36545		0.07748	0.76172
0.58768	319.916		-5.41149	0.0743		0.25096	764.337																0.02343	0.3654		0.07752	0.76208
0.59596	320.048		-5.3989	0.0743		0.25449	764.599																0.02345	0.36529		0.07756	0.76244
0.60423	320.182		-5.38632	0.0743		0.25803	764.865																0.02346	0.36523		0.0776	0.76279
0.61251	320.318		-5.37373	0.0743		0.26156	765.135																0.02349	0.36512		0.07764	0.76315
0.62079	320.456		-5.36115	0.0743		0.2651	765.408																0.0235	0.36507		0.07768	0.76351
0.62906	320.596		-5.34856	0.0743		0.26863	765.685																0.02351	0.36501		0.07772	0.76387
0.63734	320.739		-5.33598	0.0743		0.27217	765.967																0.02352	0.36496		0.07776	0.76422
0.64562	320.883		-5.32339	0.0743		0.2757	766.251																0.02355	0.36485		0.0778	0.76458
0.6539	321.03		-5.31081	0.0743		0.27924	766.54																0.02356	0.3648		0.07784	0.76494
0.66217	321.179		-5.29822	0.0743		0.28277	766.832																0.02357	0.36474		0.07788	0.7653
0.67045	321.33		-5.28564	0.07431		0.28631	767.128																0.02358	0.36469		0.07792	0.76566
0.67873	321.483		-5.27305	0.07431		0.28984	767.428																0.02361	0.36458		0.07796	0.76602
0.687	321.638		-5.26047	0.07431		0.29338	767.732																0.02362	0.36453		0.078	0.76638
0.69528	321.796		-5.24788	0.07431		0.29691	768.04																0.02363	0.36447		0.07804	0.76673
0.70356	321.956		-5.2353	0.07431		0.30044	768.351																0.02364	0.36442		0.07808	0.76709
0.71184	322.118		-5.22271	0.07431		0.30398	768.666																0.02367	0.36431		0.07812	0.76745
0.72011	322.282		-5.21013	0.07431		0.30751	768.985																0.02368	0.36426		0.07816	0.76781
0.72839	322.448		-5.19754	0.07431		0.31105	769.308																0.02369	0.3642		0.0782	0.76817
0.73667	322.617		-5.18496	0.07431		0.31458	769.634																0.0237	0.36415		0.07824	0.76853
0.74495	322.788		-5.17237	0.07431		0.31812	769.965																0.02371	0.3641		0.07828	0.76889
0.75322	322.961		-5.15979	0.07431		0.32165	770.299																0.02373	0.36404		0.07832	0.76925
0.7615	323.137		-5.1472	0.07431		0.32519	770.637																0.02374	0.36399		0.07836	0.76961
0.76978	323.315		-5.13462	0.07431		0.32872	770.979																0.02375	0.36394		0.0784	0.76997
0.77805	323.495		-5.12203	0.07431		0.33226	771.325																0.02376	0.36388		0.07844	0.77033
0.78633	323.677		-5.10945	0.07431		0.33579	771.674																0.02377	0.36383		0.07848	0.77069
0.79461	323.862		-5.09686	0.07431		0.33933	772.028																0.0238	0.36372		0.07852	0.77105
0.80289	324.049		-5.08428	0.07431		0.34286	772.385																0.02381	0.36367		0.07856	0.77142
0.81116	324.239		-5.0717	0.07431		0.3464	772.746																0.02382	0.36362		0.0786	0.77178
0.81944	324.431		-5.05911	0.07431		0.34993	773.111																0.02383	0.36357		0.07864	0.77214
0.82772	324.625		-5.04653	0.07431		0.35346	773.48																0.02385	0.36351		0.07868	0.7725
0.83599	324.822		-5.03394	0.07431		0.357	773.852																0.02387	0.36341		0.07872	0.77286
0.84427	325.021		-5.02136	0.07432		0.36053	774.229																0.02388	0.36335		0.07876	0.77322
0.85255	325.223		-5.00877	0.07432		0.36407	774.609																0.02389	0.3633		0.0788	0.77359
0.86083	325.427		-4.99619	0.07432		0.3676	774.994																0.02391	0.36325		0.07884	0.77395
0.8691	325.634		-4.9836	0.07432		0.37114	775.382																0.02392	0.3632		0.07888	0.77431
0.87738	325.843		-4.97102	0.07432		0.37467	775.774																0.02393	0.36314		0.07892	0.77467
0.88566	326.054		-4.95843	0.07432		0.37821	776.17																0.02394	0.36309		0.07896	0.77503
0.89393	326.268		-4.94585	0.07432		0.38174	776.57																0.02397	0.36299		0.079	0.7754
0.90221	326.485		-4.93326	0.07432		0.38528	776.974																0.02398	0.36294		0.07904	0.77576
0.91049	326.704		-4.92068	0.07432		0.38881	777.382																0.02399	0.36288		0.07908	0.77612
0.91877	326.926		-4.90809	0.07432		0.39235	777.793																0.024	0.36283		0.07912	0.77649
0.92704	327.15		-4.89551	0.07432		0.39588	778.209																0.02401	0.36278		0.07916	0.77685
0.93532	327.377		-4.88292	0.07432		0.39941	778.629																0.02404	0.36268		0.0792	0.77721
0.9436	327.607		-4.87034	0.07432		0.40295	779.052																0.02405	0.36262		0.07924	0.77758
0.95187	327.839		-4.85775	0.07432		0.40648	779.48																0.02406	0.36257		0.07928	0.77794
0.96015	328.074		-4.84517	0.07432		0.41002	779.911																0.02407	0.36252		0.07932	0.77831
0.96843	328.312		-4.83258	0.07432		0.41355	780.346																0.02409	0.36247		0.07936	0.77867
0.97671	328.552		-4.82	0.07432		0.41709	780.786																0.0241	0.36242		0.0794	0.77903
0.98498	328.795		-4.80741	0.07432		0.42062	781.229																0.02412	0.36231		0.07944	0.7794
0.99326	329.041		-4.79483	0.07432		0.42416	781.676																0.02413	0.36226		0.07948	0.77976
1.00154	329.289		-4.78224	0.07432		0.42769	782.128																0.02415	0.36221		0.07952	0.78013
1.00981	329.54		-4.76966	0.07432		0.43123	782.583																0.02416	0.36216		0.07956	0.78049
1.01809	329.794		-4.75707	0.07432		0.43476	783.042																0.02417	0.36211		0.0796	0.78086
1.02637	330.051		-4.74449	0.07433		0.4383	783.505																0.02418	0.36206		0.07964	0.78123
1.03465	330.311		-4.7319	0.07433		0.44183	783.972																0.02419	0.36201		0.07968	0.78159
1.04292	330.573		-4.71932	0.07433		0.44537	784.444																0.02422	0.3619		0.07972	0.78196
1.0512	330.838		-4.70673	0.07433		0.4489	784.919																0.02423	0.36185		0.07976	0.78232
1.05948	331.107		-4.69415	0.07433		0.45243	785.398																0.02425	0.36175		0.0798	0.78269
1.06775	331.378		-4.68156	0.07433		0.45597	785.882																0.02427	0.3617		0.07984	0.78306
1.07603	331.652		-4.66898	0.07433		0.4595	786.369																0.02428	0.36165		0.07988	0.78342
1.08431	331.929		-4.65639	0.07433		0.46304	786.86																0.02429	0.3616		0.07992	0.78379
1.09259	332.209		-4.64381	0.07433		0.46657	787.356																0.0243	0.36155		0.07996	0.78416
1.10086	332.492		-4.63123	0.07433		0.47011	787.855																0.02431	0.3615		0.08	0.78452
1.10914	332.778		-4.61864	0.07433		0.47364	788.359																0.02433	0.36145		0.08004	0.78489
1.11742	333.067		-4.60606	0.07433		0.47718	788.867																0.02434	0.3614		0.08008	0.78526
1.12569	333.359		-4.59347	0.07433		0.48071	789.378																0.02436	0.36129		0.08012	0.78562
1.13397	333.654		-4.58089	0.07433		0.48425	789.894																0.02437	0.36124		0.08016	0.78599
1.14225	333.952		-4.5683	0.07433		0.48778	790.414																0.02439	0.36119		0.0802	0.78636
1.15053	334.253		-4.55572	0.07433		0.49132	790.938																0.0244	0.36114		0.08024	0.78673
1.1588	334.558		-4.54313	0.07433		0.49485	791.466																0.02441	0.36109		0.08028	0.7871
1.16708	334.865		-4.53055	0.07433		0.49838	791.998																0.02442	0.36104		0.08032	0.78746
1.17536	335.176		-4.51796	0.07433		0.50192	792.535																0.02443	0.36099		0.08036	0.78783
1.18364	335.49		-4.50538	0.07433		0.50545	793.075																0.02445	0.36094		0.0804	0.7882
1.19191	335.807		-4.49279	0.07433		0.50899	793.62																0.02447	0.36084		0.08044	0.78857
1.20019	336.128		-4.48021	0.07433		0.51252	794.168																0.02448	0.36079		0.08048	0.78894
1.20847	336.452		-4.46762	0.07433		0.51606	794.721																0.02449	0.36074		0.08052	0.78931
1.21674	336.779		-4.45504	0.07433		0.51959	795.278																0.02451	0.36069		0.08056	0.78968
1.22502	337.109		-4.44245	0.07434		0.52313	795.84																0.02452	0.36064		0.0806	0.79005
1.2333	337.443		-4.42987	0.07434		0.52666	796.405																0.02453	0.36059		0.08064	0.79042
1.24158	337.78		-4.41728	0.07434		0.5302	796.974																0.02454	0.36054		0.08068	0.79079
1.24985	338.121		-4.4047	0.07434		0.53373	797.548																0.02455	0.3605		0.08072	0.79116
1.25813	338.465		-4.39211	0.07434		0.53727	798.126																0.02457	0.36045		0.08076	0.79153
1.26641	338.812		-4.37953	0.07434		0.5408	798.708																0.02458	0.3604		0.0808	0.7919
1.27468	339.163		-4.36694	0.07434		0.54434	799.295																0.0246	0.3603		0.08084	0.79227
1.28296	339.518		-4.35436	0.07434		0.54787	799.885																0.02461	0.36025		0.08088	0.79264
1.29124	339.876		-4.34177	0.07434		0.5514	800.48																0.02463	0.3602		0.08092	0.79301
1.29952	340.238		-4.32919	0.07434		0.55494	801.079																0.02464	0.36015		0.08096	0.79338
1.30779	340.603		-4.3166	0.07434		0.55847	801.682																0.02465	0.3601		0.081	0.79376
1.31607	340.972		-4.30402	0.07434		0.56201	802.29																0.02466	0.36005		0.08104	0.79413
1.32435	341.344		-4.29143	0.07434		0.56554	802.902																0.02467	0.36		0.08108	0.7945
1.33262	341.72		-4.27885	0.07434		0.56908	803.518																0.02469	0.35995		0.08112	0.79487
1.3409	342.1		-4.26626	0.07434		0.57261	804.138																0.0247	0.3599		0.08116	0.79524
1.34918	342.484		-4.25368	0.07434		0.57615	804.763																0.02471	0.35986		0.0812	0.79562
1.35746	342.871		-4.24109	0.07434		0.57968	805.391																0.02472	0.35981		0.08124	0.79599
1.36573	343.263		-4.22851	0.07434		0.58322	806.025																0.02473	0.35976		0.08128	0.79636
1.37401	343.658		-4.21593	0.07434		0.58675	806.662																0.02475	0.35971		0.08132	0.79673
1.38229	344.057		-4.20334	0.07434		0.59029	807.304																0.02476	0.35966		0.08136	0.79711
1.39056	344.459		-4.19076	0.07434		0.59382	807.95																0.02477	0.35961		0.0814	0.79748
1.39884	344.866		-4.17817	0.07434		0.59735	808.601																0.02479	0.35952		0.08144	0.79786
1.40712	345.277		-4.16559	0.07434		0.60089	809.255																0.02482	0.35942		0.08148	0.79823
1.4154	345.691		-4.153	0.07434		0.60442	809.915																0.02483	0.35937		0.08152	0.7986
1.42367	346.11		-4.14042	0.07434		0.60796	810.578																0.02484	0.35932		0.08156	0.79898
1.43195	346.533		-4.12783	0.07435		0.61149	811.246																0.02485	0.35927		0.0816	0.79935
1.44023	346.96		-4.11525	0.07435		0.61503	811.918																0.02487	0.35923		0.08164	0.79973
1.4485	347.391		-4.10266	0.07435		0.61856	812.595																0.02488	0.35918		0.08168	0.8001
1.45678	347.826		-4.09008	0.07435		0.6221	813.276																0.02489	0.35913		0.08172	0.80048
1.46506	348.265		-4.07749	0.07435		0.62563	813.961																0.0249	0.35908		0.08176	0.80085
1.47334	348.709		-4.06491	0.07435		0.62917	814.651																0.02491	0.35903		0.0818	0.80123
1.48161	349.156		-4.05232	0.07435		0.6327	815.346																0.02493	0.35899		0.08184	0.8016
1.48989	349.608		-4.03974	0.07435		0.63624	816.044																0.02494	0.35894		0.08188	0.80198
1.49817	350.065		-4.02715	0.07435		0.63977	816.748																0.02496	0.35884		0.08192	0.80235
1.50644	350.526		-4.01457	0.07435		0.64331	817.455																0.02497	0.3588		0.08196	0.80273
1.51472	350.991		-4.00198	0.07435		0.64684	818.167																0.025	0.3587		0.082	0.80311
1.523	351.46		-3.9894	0.07435		0.65037	818.884																0.02501	0.35865		0.08204	0.80348
1.53128	351.934		-3.97681	0.07435		0.65391	819.605																0.02502	0.35861		0.08208	0.80386
1.53955	352.413		-3.96423	0.07435		0.65744	820.33																0.02503	0.35856		0.08212	0.80424
1.54783	352.896		-3.95164	0.07435		0.66098	821.061																0.02505	0.35851		0.08216	0.80461
1.55611	353.383		-3.93906	0.07435		0.66451	821.795																0.02506	0.35846		0.0822	0.80499
1.56438	353.876		-3.92647	0.07435		0.66805	822.534																0.02507	0.35842		0.08224	0.80537
1.57266	354.373		-3.91389	0.07435		0.67158	823.278																0.02508	0.35837		0.08228	0.80575
1.58094	354.874		-3.9013	0.07435		0.67512	824.026																0.02509	0.35832		0.08232	0.80612
1.58922	355.381		-3.88872	0.07435		0.67865	824.779																0.02512	0.35823		0.08236	0.8065
1.59749	355.892		-3.87613	0.07435		0.68219	825.536																0.02513	0.35818		0.0824	0.80688
1.60577	356.408		-3.86355	0.07435		0.68572	826.298																0.02514	0.35813		0.08244	0.80726
1.61405	356.928		-3.85096	0.07435		0.68926	827.064																0.02515	0.35809		0.08248	0.80764
1.62233	357.454		-3.83838	0.07435		0.69279	827.835																0.02517	0.35804		0.08252	0.80802
1.6306	357.985		-3.82579	0.07435		0.69632	828.611																0.02518	0.35799		0.08256	0.8084
1.63888	358.52		-3.81321	0.07435		0.69986	829.391																0.02519	0.35795		0.0826	0.80878
1.64716	359.061		-3.80063	0.07435		0.70339	830.176																0.0252	0.3579		0.08264	0.80916
1.65543	359.607		-3.78804	0.07436		0.70693	830.965																0.02521	0.35785		0.08268	0.80954
1.66371	360.157		-3.77546	0.07436		0.71046	831.759																0.02523	0.35781		0.08272	0.80992
1.67199	360.713		-3.76287	0.07436		0.714	832.558																0.02524	0.35776		0.08276	0.8103
1.68027	361.275		-3.75029	0.07436		0.71753	833.362																0.02525	0.35771		0.0828	0.81068
1.68854	361.841		-3.7377	0.07436		0.72107	834.17																0.02526	0.35767		0.08284	0.81106
1.69682	362.413		-3.72512	0.07436		0.7246	834.983																0.02527	0.35762		0.08288	0.81144
1.7051	362.99		-3.71253	0.07436		0.72814	835.8																0.02529	0.35757		0.08292	0.81182
1.71337	363.572		-3.69995	0.07436		0.73167	836.622																0.0253	0.35753		0.08296	0.8122
1.72165	364.16		-3.68736	0.07436		0.73521	837.449																0.02531	0.35748		0.083	0.81258
1.72993	364.753		-3.67478	0.07436		0.73874	838.281																0.02532	0.35744		0.08304	0.81296
1.73821	365.352		-3.66219	0.07436		0.74228	839.118																0.02533	0.35739		0.08308	0.81335
1.74648	365.956		-3.64961	0.07436		0.74581	839.959																0.02535	0.35734		0.08312	0.81373
1.75476	366.566		-3.63702	0.07436		0.74934	840.805																0.02536	0.3573		0.08316	0.81411
1.76304	367.181		-3.62444	0.07436		0.75288	841.655																0.02537	0.35725		0.0832	0.81449
1.77131	367.803		-3.61185	0.07436		0.75641	842.511																0.02538	0.35721		0.08324	0.81488
1.77959	368.43		-3.59927	0.07436		0.75995	843.371																0.02539	0.35716		0.08328	0.81526
1.78787	369.062		-3.58668	0.07436		0.76348	844.236																0.02541	0.35711		0.08332	0.81564
1.79615	369.701		-3.5741	0.07436		0.76702	845.106																0.02542	0.35707		0.08336	0.81603
1.80442	370.346		-3.56151	0.07436		0.77055	845.981																0.02544	0.35698		0.0834	0.81641
1.8127	370.996		-3.54893	0.07436		0.77409	846.861																0.02545	0.35693		0.08344	0.81679
1.82098	371.653		-3.53634	0.07436		0.77762	847.745																0.02547	0.35689		0.08348	0.81718
1.82925	372.315		-3.52376	0.07436		0.78116	848.635																0.02548	0.35684		0.08352	0.81756
1.83753	372.984		-3.51117	0.07436		0.78469	849.529																0.02549	0.3568		0.08356	0.81795
1.84581	373.659		-3.49859	0.07436		0.78823	850.428																0.0255	0.35675		0.0836	0.81833
1.85409	374.34		-3.486	0.07436		0.79176	851.332																0.02551	0.35671		0.08364	0.81872
1.86236	375.027		-3.47342	0.07436		0.79529	852.241																0.02553	0.35666		0.08368	0.8191
1.87064	375.721		-3.46083	0.07436		0.79883	853.155																0.02554	0.35661		0.08372	0.81949
1.87892	376.421		-3.44825	0.07436		0.80236	854.074																0.02555	0.35657		0.08376	0.81987
1.88719	377.128		-3.43566	0.07436		0.8059	854.998																0.02556	0.35652		0.0838	0.82026
1.89547	377.841		-3.42308	0.07436		0.80943	855.927																0.02557	0.35648		0.08384	0.82065
1.90375	378.56		-3.41049	0.07437		0.81297	856.86																0.02559	0.35643		0.08388	0.82103
1.91203	379.286		-3.39791	0.07437		0.8165	857.799																0.0256	0.35639		0.08392	0.82142
1.9203	380.019		-3.38532	0.07437		0.82004	858.743																0.02562	0.3563		0.08396	0.82181
1.92858	380.759		-3.37274	0.07437		0.82357	859.692																0.02565	0.35621		0.084	0.82219
1.93686	381.505		-3.36016	0.07437		0.82711	860.646																0.02566	0.35617		0.08404	0.82258
1.94513	382.258		-3.34757	0.07437		0.83064	861.605																0.02567	0.35612		0.08408	0.82297
1.95341	383.018		-3.33499	0.07437		0.83418	862.569																0.02568	0.35608		0.08412	0.82336
1.96169	383.785		-3.3224	0.07437		0.83771	863.538																0.02569	0.35603		0.08416	0.82374
1.96997	384.56		-3.30982	0.07437		0.84125	864.512																0.02571	0.35599		0.0842	0.82413
1.97824	385.341		-3.29723	0.07437		0.84478	865.491																0.02572	0.35594		0.08424	0.82452
1.98652	386.129		-3.28465	0.07437		0.84831	866.475																0.02573	0.3559		0.08428	0.82491
1.9948	386.925		-3.27206	0.07437		0.85185	867.465																0.02574	0.35585		0.08432	0.8253
2.00307	387.728		-3.25948	0.07437		0.85538	868.459																0.02575	0.35581		0.08436	0.82569
2.01135	388.538		-3.24689	0.07437		0.85892	869.459																0.02577	0.35577		0.0844	0.82608
2.01963	389.355		-3.23431	0.07437		0.86245	870.464																0.02578	0.35572		0.08444	0.82647
2.02791	390.18		-3.22172	0.07437		0.86599	871.474																0.02579	0.35568		0.08448	0.82686
2.03618	391.013		-3.20914	0.07437		0.86952	872.49																0.0258	0.35563		0.08452	0.82725
2.04446	391.853		-3.19655	0.07437		0.87306	873.51																0.02581	0.35559		0.08456	0.82764
2.05274	392.701		-3.18397	0.07437		0.87659	874.536																0.02584	0.3555		0.0846	0.82803
2.06101	393.557		-3.17138	0.07437		0.88013	875.567																0.02585	0.35546		0.08464	0.82842
2.06929	394.42		-3.1588	0.07437		0.88366	876.603																0.02586	0.35541		0.08468	0.82881
2.07757	395.292		-3.14621	0.07437		0.8872	877.644																0.02587	0.35537		0.08472	0.8292
2.08585	396.171		-3.13363	0.07437		0.89073	878.691																0.02589	0.35533		0.08476	0.8296
2.09412	397.058		-3.12104	0.07437		0.89426	879.743																0.0259	0.35528		0.0848	0.82999
2.1024	397.954		-3.10846	0.07437		0.8978	880.801																0.02591	0.35524		0.08484	0.83038
2.11068	398.857		-3.09587	0.07437		0.90133	881.863																0.02592	0.3552		0.08488	0.83077
2.11896	399.769		-3.08329	0.07437		0.90487	882.931																0.02593	0.35515		0.08492	0.83116
2.12723	400.69		-3.0707	0.07437		0.9084	884.005																0.02595	0.35511		0.08496	0.83156
2.13551	401.618		-3.05812	0.07437		0.91194	885.084																0.02596	0.35507		0.085	0.83195
2.14379	402.555		-3.04553	0.07437		0.91547	886.168																0.02597	0.35502		0.08504	0.83234
2.15206	403.501		-3.03295	0.07437		0.91901	887.257																0.02598	0.35498		0.08508	0.83274
2.16034	404.455		-3.02036	0.07437		0.92254	888.352																0.02599	0.35494		0.08512	0.83313
2.16862	405.418		-3.00778	0.07437		0.92608	889.453																0.02601	0.35489		0.08516	0.83353
2.1769	406.39		-2.99519	0.07437		0.92961	890.559																0.02602	0.35485		0.0852	0.83392
2.18517	407.37		-2.98261	0.07438		0.93315	891.67																0.02604	0.35476		0.08524	0.83431
2.19345	408.36		-2.97002	0.07438		0.93668	892.787																0.02605	0.35472		0.08528	0.83471
2.20173	409.358		-2.95744	0.07438		0.94022	893.909																0.02607	0.35468		0.08532	0.83511
2.21	410.366		-2.94486	0.07438		0.94375	895.037																0.02608	0.35464		0.08536	0.8355
2.21828	411.383		-2.93227	0.07438		0.94728	896.17																0.02609	0.35459		0.0854	0.8359
2.22656	412.409		-2.91969	0.07438		0.95082	897.309																0.0261	0.35455		0.08544	0.83629
2.23484	413.445		-2.9071	0.07438		0.95435	898.453																0.02611	0.35451		0.08548	0.83669
2.24311	414.49		-2.89452	0.07438		0.95789	899.603																0.02613	0.35446		0.08552	0.83709
2.25139	415.544		-2.88193	0.07438		0.96142	900.758																0.02614	0.35442		0.08556	0.83748
2.25967	416.608		-2.86935	0.07438		0.96496	901.919																0.02615	0.35438		0.0856	0.83788
2.26794	417.682		-2.85676	0.07438		0.96849	903.086																0.02616	0.35434		0.08564	0.83828
2.27622	418.765		-2.84418	0.07438		0.97203	904.258																0.02617	0.35429		0.08568	0.83867
2.2845	419.859		-2.83159	0.07438		0.97556	905.436																0.02619	0.35425		0.08572	0.83907
2.29278	420.962		-2.81901	0.07438		0.9791	906.62																0.0262	0.35421		0.08576	0.83947
2.30105	422.076		-2.80642	0.07438		0.98263	907.809																0.02621	0.35417		0.0858	0.83987
2.30933	423.199		-2.79384	0.07438		0.98617	909.004																0.02622	0.35412		0.08584	0.84027
2.31761	424.333		-2.78125	0.07438		0.9897	910.205																0.02623	0.35408		0.08588	0.84067
2.32588	425.477		-2.76867	0.07438		0.99323	911.411																0.02625	0.35404		0.08592	0.84106
2.33416	426.632		-2.75608	0.07438		0.99677	912.624																0.02626	0.354		0.08596	0.84146
2.34244	427.797		-2.7435	0.07438		1.0003	913.842																0.02627	0.35396		0.086	0.84186
2.35072	428.973		-2.73091	0.07438		1.00384	915.065																0.02629	0.35387		0.08604	0.84226
2.35899	430.159		-2.71833	0.07438		1.00737	916.295																0.02631	0.35383		0.08608	0.84266
2.36727	431.356		-2.70574	0.07438		1.01091	917.53																0.02632	0.35379		0.08612	0.84306
2.37555	432.564		-2.69316	0.07438		1.01444	918.771																0.02634	0.35371		0.08616	0.84347
2.38382	433.784		-2.68057	0.07438		1.01798	920.018																0.02635	0.35366		0.0862	0.84387
2.3921	435.014		-2.66799	0.07438		1.02151	921.271																0.02637	0.35362		0.08624	0.84427
2.40038	436.255		-2.6554	0.07438		1.02505	922.53																0.02638	0.35358		0.08628	0.84467
2.40866	437.508		-2.64282	0.07438		1.02858	923.794																0.02639	0.35354		0.08632	0.84507
2.41693	438.773		-2.63023	0.07438		1.03212	925.065																0.0264	0.3535		0.08636	0.84547
2.42521	440.048		-2.61765	0.07438		1.03565	926.341																0.02641	0.35346		0.0864	0.84588
2.43349	441.336		-2.60506	0.07438		1.03919	927.624																0.02643	0.35341		0.08644	0.84628
2.44176	442.635		-2.59248	0.07438		1.04272	928.912																0.02644	0.35337		0.08648	0.84668
2.45004	443.946		-2.57989	0.07438		1.04625	930.207																0.02645	0.35333		0.08652	0.84708
2.45832	445.269		-2.56731	0.07438		1.04979	931.507																0.02646	0.35329		0.08656	0.84749
2.4666	446.604		-2.55472	0.07438		1.05332	932.813																0.02647	0.35325		0.0866	0.84789
2.47487	447.951		-2.54214	0.07438		1.05686	934.126																0.02649	0.35321		0.08664	0.8483
2.48315	449.311		-2.52956	0.07438		1.06039	935.444																0.0265	0.35317		0.08668	0.8487
2.49143	450.683		-2.51697	0.07438		1.06393	936.769																0.02652	0.35309		0.08672	0.84911
2.4997	452.067		-2.50439	0.07438		1.06746	938.099																0.02653	0.35304		0.08676	0.84951
2.50798	453.464		-2.4918	0.07439		1.071	939.436																0.02655	0.353		0.0868	0.84992
2.51626	454.874		-2.47922	0.07439		1.07453	940.779																0.02656	0.35296		0.08684	0.85032
2.52454	456.297		-2.46663	0.07439		1.07807	942.128																0.02657	0.35292		0.08688	0.85073
2.53281	457.733		-2.45405	0.07439		1.0816	943.483																0.02658	0.35288		0.08692	0.85113
2.54109	459.182		-2.44146	0.07439		1.08514	944.845																0.02659	0.35284		0.08696	0.85154
2.54937	460.644		-2.42888	0.07439		1.08867	946.212																0.02661	0.3528		0.087	0.85195
2.55765	462.119		-2.41629	0.07439		1.0922	947.586																0.02663	0.35272		0.08704	0.85235
2.56592	463.608		-2.40371	0.07439		1.09574	948.966																0.02664	0.35268		0.08708	0.85276
2.5742	465.11		-2.39112	0.07439		1.09927	950.352																0.02665	0.35264		0.08712	0.85317
2.58248	466.627		-2.37854	0.07439		1.10281	951.745																0.02667	0.3526		0.08716	0.85358
2.59075	468.157		-2.36595	0.07439		1.10634	953.144																0.02668	0.35256		0.0872	0.85398
2.59903	469.701		-2.35337	0.07439		1.10988	954.549																0.02669	0.35252		0.08724	0.85439
2.60731	471.259		-2.34078	0.07439		1.11341	955.961																0.0267	0.35248		0.08728	0.8548
2.61559	472.831		-2.3282	0.07439		1.11695	957.378																0.02671	0.35244		0.08732	0.85521
2.62386	474.418		-2.31561	0.07439		1.12048	958.803																0.02673	0.3524		0.08736	0.85562
2.63214	476.019		-2.30303	0.07439		1.12402	960.233																0.02674	0.35236		0.0874	0.85603
2.64042	477.635		-2.29044	0.07439		1.12755	961.671																0.02675	0.35232		0.08744	0.85644
2.64869	479.266		-2.27786	0.07439		1.13109	963.114																0.02676	0.35228		0.08748	0.85685
2.65697	480.912		-2.26527	0.07439		1.13462	964.564																0.02677	0.35224		0.08752	0.85726
2.66525	482.573		-2.25269	0.07439		1.13816	966.02																0.02679	0.3522		0.08756	0.85767
2.67353	484.249		-2.2401	0.07439		1.14169	967.483																0.02681	0.35212		0.0876	0.85808
2.6818	485.94		-2.22752	0.07439		1.14522	968.953																0.02682	0.35208		0.08764	0.8585
2.69008	487.647		-2.21493	0.07439		1.14876	970.429																0.02683	0.35204		0.08768	0.85891
2.69836	489.369		-2.20235	0.07439		1.15229	971.911																0.02685	0.352		0.08772	0.85932
2.70663	491.107		-2.18976	0.07439		1.15583	973.401																0.02686	0.35196		0.08776	0.85973
2.71491	492.861		-2.17718	0.07439		1.15936	974.896																0.02687	0.35192		0.0878	0.86014
2.72319	494.631		-2.16459	0.07439		1.1629	976.399																0.02688	0.35188		0.08784	0.86056
2.73147	496.418		-2.15201	0.07439		1.16643	977.908																0.02689	0.35184		0.08788	0.86097
2.73974	498.221		-2.13942	0.07439		1.16997	979.423																0.02691	0.3518		0.08792	0.86139
2.74802	500.04		-2.12684	0.07439		1.1735	980.946																0.02692	0.35176		0.08796	0.8618
2.7563	501.876		-2.11426	0.07439		1.17704	982.475																0.02693	0.35172		0.088	0.86221
2.76457	503.729		-2.10167	0.07439		1.18057	984.01																0.02694	0.35168		0.08804	0.86263
2.77285	505.598		-2.08909	0.07439		1.18411	985.553																0.02695	0.35164		0.08808	0.86304
2.78113	507.485		-2.0765	0.07439		1.18764	987.102																0.02697	0.3516		0.08812	0.86346
2.78941	509.389		-2.06392	0.07439		1.19117	988.658																0.02698	0.35156		0.08816	0.86387
2.79768	511.311		-2.05133	0.07439		1.19471	990.221																0.02699	0.35153		0.0882	0.86429
2.80596	513.251		-2.03875	0.07439		1.19824	991.791																0.027	0.35149		0.08824	0.86471
2.81424	515.208		-2.02616	0.07439		1.20178	993.367																0.02701	0.35145		0.08828	0.86512
2.82251	517.183		-2.01358	0.07439		1.20531	994.951																0.02703	0.35141		0.08832	0.86554
2.83079	519.176		-2.00099	0.07439		1.20885	996.541																0.02704	0.35137		0.08836	0.86596
2.83907	521.188		-1.98841	0.07439		1.21238	998.138																0.02705	0.35133		0.0884	0.86638
2.84735	523.218		-1.97582	0.07439		1.21592	999.743																0.02706	0.35129		0.08844	0.86679
2.85562	525.267		-1.96324	0.07439		1.21945	1001.35																0.02707	0.35125		0.08848	0.86721
2.8639	527.334		-1.95065	0.07439		1.22299	1002.97																0.02709	0.35122		0.08852	0.86763
2.87218	529.421		-1.93807	0.07439		1.22652	1004.6																0.0271	0.35118		0.08856	0.86805
2.88045	531.526		-1.92548	0.07439		1.23006	1006.23																0.02711	0.35114		0.0886	0.86847
2.88873	533.652		-1.9129	0.07439		1.23359	1007.87																0.02712	0.3511		0.08864	0.86889
2.89701	535.796		-1.90031	0.07439		1.23713	1009.51																0.02713	0.35106		0.08868	0.86931
2.90529	537.961		-1.88773	0.07439		1.24066	1011.17																0.02715	0.35102		0.08872	0.86973
2.91356	540.145		-1.87514	0.07439		1.24419	1012.83																0.02716	0.35098		0.08876	0.87015
2.92184	542.349		-1.86256	0.0744		1.24773	1014.5																0.02717	0.35095		0.0888	0.87057
2.93012	544.574		-1.84997	0.0744		1.25126	1016.17																0.02718	0.35091		0.08884	0.87099
2.93839	546.819		-1.83739	0.0744		1.2548	1017.85																0.02719	0.35087		0.08888	0.87141
2.94667	549.085		-1.8248	0.0744		1.25833	1019.54																0.02721	0.35083		0.08892	0.87184
2.95495	551.372		-1.81222	0.0744		1.26187	1021.24																0.02722	0.35079		0.08896	0.87226
2.96323	553.68		-1.79963	0.0744		1.2654	1022.94																0.02723	0.35076		0.089	0.87268
2.9715	556.009		-1.78705	0.0744		1.26894	1024.65																0.02724	0.35072		0.08904	0.8731
2.97978	558.359		-1.77446	0.0744		1.27247	1026.37																0.02725	0.35068		0.08908	0.87353
2.98806	560.732		-1.76188	0.0744		1.27601	1028.1																0.02727	0.35064		0.08912	0.87395
2.99633	563.126		-1.74929	0.0744		1.27954	1029.83																0.02728	0.3506		0.08916	0.87437
3.00461	565.542		-1.73671	0.0744		1.28308	1031.57																0.02729	0.35057		0.0892	0.8748
3.01289	567.98		-1.72412	0.0744		1.28661	1033.32																0.0273	0.35053		0.08924	0.87522
3.02117	570.441		-1.71154	0.0744		1.29014	1035.07																0.02731	0.35049		0.08928	0.87565
3.02944	572.925		-1.69895	0.0744		1.29368	1036.84																0.02733	0.35045		0.08932	0.87607
3.03772	575.432		-1.68637	0.0744		1.29721	1038.61																0.02734	0.35042		0.08936	0.8765
3.046	577.962		-1.67379	0.0744		1.30075	1040.39																0.02735	0.35038		0.0894	0.87693
3.05428	580.515		-1.6612	0.0744		1.30428	1042.17																0.02736	0.35034		0.08944	0.87735
3.06255	583.091		-1.64862	0.0744		1.30782	1043.96																0.02737	0.3503		0.08948	0.87778
3.07083	585.692		-1.63603	0.0744		1.31135	1045.76																0.02739	0.35027		0.08952	0.87821
3.07911	588.317		-1.62345	0.0744		1.31489	1047.57																0.0274	0.35023		0.08956	0.87864
3.08738	590.965		-1.61086	0.0744		1.31842	1049.39																0.02741	0.35019		0.0896	0.87906
3.09566	593.639		-1.59828	0.0744		1.32196	1051.21																0.02742	0.35015		0.08964	0.87949
3.10394	596.337		-1.58569	0.0744		1.32549	1053.04																0.02743	0.35012		0.08968	0.87992
3.11222	599.06		-1.57311	0.0744		1.32903	1054.88																0.02745	0.35008		0.08972	0.88035
3.12049	601.808		-1.56052	0.0744		1.33256	1056.73																0.02746	0.35004		0.08976	0.88078
3.12877	604.582		-1.54794	0.0744		1.3361	1058.58																0.02747	0.35001		0.0898	0.88121
3.13705	607.381		-1.53535	0.0744		1.33963	1060.44																0.02749	0.34993		0.08984	0.88164
3.14532	610.206		-1.52277	0.0744		1.34316	1062.31																0.02751	0.34989		0.08988	0.88207
3.1536	613.058		-1.51018	0.0744		1.3467	1064.19																0.02752	0.34986		0.08992	0.8825
3.16188	615.936		-1.4976	0.0744		1.35023	1066.08																0.02753	0.34982		0.08996	0.88293
3.17016	618.84		-1.48501	0.0744		1.35377	1067.97																0.02754	0.34978		0.09	0.88337
3.17843	621.772		-1.47243	0.0744		1.3573	1069.87																0.02755	0.34975		0.09004	0.8838
3.18671	624.73		-1.45984	0.0744		1.36084	1071.78																0.02757	0.34971		0.09008	0.88423
3.19499	627.716		-1.44726	0.0744		1.36437	1073.7																0.02758	0.34967		0.09012	0.88466
3.20326	630.73		-1.43467	0.0744		1.36791	1075.62																0.02759	0.34964		0.09016	0.8851
3.21154	633.772		-1.42209	0.0744		1.37144	1077.56																0.0276	0.3496		0.0902	0.88553
3.21982	636.842		-1.4095	0.0744		1.37498	1079.5																0.02761	0.34957		0.09024	0.88596
3.2281	639.94		-1.39692	0.0744		1.37851	1081.45																0.02763	0.34953		0.09028	0.8864
3.23637	643.067		-1.38433	0.0744		1.38205	1083.4																0.02764	0.34949		0.09032	0.88683
3.24465	646.224		-1.37175	0.0744		1.38558	1085.37																0.02765	0.34946		0.09036	0.88727
3.25293	649.409		-1.35916	0.0744		1.38911	1087.34																0.02767	0.34938		0.0904	0.8877
3.2612	652.624		-1.34658	0.0744		1.39265	1089.33																0.0277	0.34931		0.09044	0.88814
3.26948	655.869		-1.33399	0.0744		1.39618	1091.32																0.02771	0.34928		0.09048	0.88858
3.27776	659.144		-1.32141	0.0744		1.39972	1093.31																0.02772	0.34924		0.09052	0.88901
3.28604	662.45		-1.30882	0.0744		1.40325	1095.32																0.02773	0.3492		0.09056	0.88945
3.29431	665.786		-1.29624	0.0744		1.40679	1097.34																0.02775	0.34917		0.0906	0.88989
3.30259	669.154		-1.28365	0.0744		1.41032	1099.36																0.02776	0.34913		0.09064	0.89033
3.31087	672.552		-1.27107	0.0744		1.41386	1101.39																0.02778	0.34906		0.09068	0.89077
3.31914	675.983		-1.25849	0.0744		1.41739	1103.43																0.02779	0.34902		0.09072	0.8912
3.32742	679.445		-1.2459	0.0744		1.42093	1105.48																0.02781	0.34899		0.09076	0.89164
3.3357	682.939		-1.23332	0.0744		1.42446	1107.54																0.02782	0.34895		0.0908	0.89208
3.34398	686.467		-1.22073	0.0744		1.428	1109.6																0.02783	0.34892		0.09084	0.89252
3.35225	690.026		-1.20815	0.0744		1.43153	1111.68																0.02784	0.34888		0.09088	0.89296
3.36053	693.619		-1.19556	0.0744		1.43507	1113.76																0.02785	0.34885		0.09092	0.89341
3.36881	697.246		-1.18298	0.0744		1.4386	1115.85																0.02787	0.34881		0.09096	0.89385
3.37708	700.906		-1.17039	0.0744		1.44213	1117.95																0.02788	0.34878		0.091	0.89429
3.38536	704.601		-1.15781	0.0744		1.44567	1120.06																0.0279	0.34871		0.09104	0.89473
3.39364	708.33		-1.14522	0.0744		1.4492	1122.17																0.02793	0.34863		0.09108	0.89517
3.40192	712.093		-1.13264	0.0744		1.45274	1124.3																0.02794	0.3486		0.09112	0.89562
3.41019	715.892		-1.12005	0.0744		1.45627	1126.43																0.02796	0.34853		0.09116	0.89606
3.41847	719.726		-1.10747	0.0744		1.45981	1128.58																0.02797	0.34849		0.0912	0.8965
3.42675	723.596		-1.09488	0.0744		1.46334	1130.73																0.02799	0.34846		0.09124	0.89695
3.43502	727.503		-1.0823	0.0744		1.46688	1132.89																0.028	0.34842		0.09128	0.89739
3.4433	731.445		-1.06971	0.0744		1.47041	1135.06																0.02801	0.34839		0.09132	0.89784
3.45158	735.425		-1.05713	0.0744		1.47395	1137.24																0.02802	0.34836		0.09136	0.89828
3.45986	739.441		-1.04454	0.0744		1.47748	1139.43																0.02803	0.34832		0.0914	0.89873
3.46813	743.496		-1.03196	0.0744		1.48102	1141.62																0.02805	0.34829		0.09144	0.89918
3.47641	747.588		-1.01937	0.0744		1.48455	1143.83																0.02806	0.34825		0.09148	0.89962
3.48469	751.718		-1.00679	0.0744		1.48808	1146.04																0.02807	0.34822		0.09152	0.90007
3.49297	755.887		-0.9942	0.0744		1.49162	1148.26																0.02808	0.34818		0.09156	0.90052
3.50124	760.095		-0.98162	0.0744		1.49515	1150.5																0.02809	0.34815		0.0916	0.90097
3.50952	764.342		-0.96903	0.0744		1.49869	1152.74																0.02811	0.34811		0.09164	0.90142
3.5178	768.629		-0.95645	0.0744		1.50222	1154.99																0.02812	0.34808		0.09168	0.90187
3.52607	772.957		-0.94386	0.0744		1.50576	1157.25																0.02813	0.34804		0.09172	0.90232
3.53435	777.324		-0.93128	0.0744		1.50929	1159.52																0.02814	0.34801		0.09176	0.90277
3.54263	781.733		-0.91869	0.0744		1.51283	1161.79																0.02815	0.34798		0.0918	0.90322
3.55091	786.183		-0.90611	0.0744		1.51636	1164.08																0.02817	0.34794		0.09184	0.90367
3.55918	790.674		-0.89352	0.0744		1.5199	1166.38																0.02818	0.34791		0.09188	0.90412
3.56746	795.208		-0.88094	0.07441		1.52343	1168.68																0.02819	0.34787		0.09192	0.90457
3.57574	799.784		-0.86835	0.07441		1.52697	1171																0.0282	0.34784		0.09196	0.90502
3.58401	804.404		-0.85577	0.07441		1.5305	1173.32																0.02821	0.34781		0.092	0.90548
3.59229	809.066		-0.84319	0.07441		1.53404	1175.66																0.02823	0.34777		0.09204	0.90593
3.60057	813.772		-0.8306	0.07441		1.53757	1178																0.02824	0.34774		0.09208	0.90638
3.60885	818.522		-0.81802	0.07441		1.5411	1180.35																0.02825	0.3477		0.09212	0.90684
3.61712	823.317		-0.80543	0.07441		1.54464	1182.72																0.02826	0.34767		0.09216	0.90729
3.6254	828.157		-0.79285	0.07441		1.54817	1185.09																0.02827	0.34764		0.0922	0.90775
3.63368	833.043		-0.78026	0.07441		1.55171	1187.47																0.02829	0.3476		0.09224	0.9082
3.64195	837.974		-0.76768	0.07441		1.55524	1189.86																0.0283	0.34757		0.09228	0.90866
3.65023	842.951		-0.75509	0.07441		1.55878	1192.26																0.02831	0.34754		0.09232	0.90912
3.65851	847.976		-0.74251	0.07441		1.56231	1194.67																0.02832	0.3475		0.09236	0.90957
3.66679	853.047		-0.72992	0.07441		1.56585	1197.09																0.02833	0.34747		0.0924	0.91003
3.67506	858.167		-0.71734	0.07441		1.56938	1199.52																0.02835	0.34744		0.09244	0.91049
3.68334	863.334		-0.70475	0.07441		1.57292	1201.96																0.02836	0.3474		0.09248	0.91095
3.69162	868.55		-0.69217	0.07441		1.57645	1204.41																0.02837	0.34737		0.09252	0.91141
3.69989	873.815		-0.67958	0.07441		1.57999	1206.87																0.02838	0.34734		0.09256	0.91186
3.70817	879.13		-0.667	0.07441		1.58352	1209.34																0.02839	0.3473		0.0926	0.91232
3.71645	884.494		-0.65441	0.07441		1.58705	1211.82																0.02841	0.34727		0.09264	0.91279
3.72473	889.909		-0.64183	0.07441		1.59059	1214.31																0.02842	0.34724		0.09268	0.91325
3.733	895.375		-0.62924	0.07441		1.59412	1216.81																0.02843	0.3472		0.09272	0.91371
3.74128	900.893		-0.61666	0.07441		1.59766	1219.31																0.02844	0.34717		0.09276	0.91417
3.74956	906.462		-0.60407	0.07441		1.60119	1221.83																0.02845	0.34714		0.0928	0.91463
3.75783	912.085		-0.59149	0.07441		1.60473	1224.36																0.02847	0.3471		0.09284	0.9151
3.76611	917.76		-0.5789	0.07441		1.60826	1226.9																0.02849	0.34704		0.09288	0.91556
3.77439	923.488		-0.56632	0.07441		1.6118	1229.45																0.0285	0.34701		0.09292	0.91602
3.78267	929.271		-0.55373	0.07441		1.61533	1232.01																0.02851	0.34697		0.09296	0.91649
3.79094	935.108		-0.54115	0.07441		1.61887	1234.58																0.02853	0.34694		0.093	0.91695
3.79922	941		-0.52856	0.07441		1.6224	1237.16																0.02854	0.34691		0.09304	0.91742
3.8075	946.947		-0.51598	0.07441		1.62594	1239.75																0.02855	0.34687		0.09308	0.91788
3.81577	952.951		-0.50339	0.07441		1.62947	1242.35																0.02856	0.34684		0.09312	0.91835
3.82405	959.012		-0.49081	0.07441		1.63301	1244.96																0.02857	0.34681		0.09316	0.91882
3.83233	965.13		-0.47822	0.07441		1.63654	1247.59																0.02859	0.34678		0.0932	0.91929
3.84061	971.305		-0.46564	0.07441		1.64007	1250.22																0.0286	0.34674		0.09324	0.91975
3.84888	977.539		-0.45305	0.07441		1.64361	1252.86																0.02861	0.34671		0.09328	0.92022
3.85716	983.832		-0.44047	0.07441		1.64714	1255.51																0.02862	0.34668		0.09332	0.92069
3.86544	990.184		-0.42788	0.07441		1.65068	1258.18																0.02863	0.34665		0.09336	0.92116
3.87371	996.596		-0.4153	0.07441		1.65421	1260.85																0.02865	0.34662		0.0934	0.92163
3.88199	1003.07		-0.40272	0.07441		1.65775	1263.54																0.02866	0.34658		0.09344	0.9221
3.89027	1009.6		-0.39013	0.07441		1.66128	1266.23																0.02867	0.34655		0.09348	0.92257
3.89855	1016.2		-0.37755	0.07441		1.66482	1268.94																0.02868	0.34652		0.09352	0.92305
3.90682	1022.86		-0.36496	0.07441		1.66835	1271.66																0.02869	0.34649		0.09356	0.92352
3.9151	1029.58		-0.35238	0.07441		1.67189	1274.39																0.02871	0.34646		0.0936	0.92399
3.92338	1036.36		-0.33979	0.07441		1.67542	1277.12																0.02872	0.34642		0.09364	0.92447
3.93165	1043.21		-0.32721	0.07441		1.67896	1279.87																0.02873	0.34639		0.09368	0.92494
3.93993	1050.13		-0.31462	0.07441		1.68249	1282.64																0.02874	0.34636		0.09372	0.92541
3.94821	1057.11		-0.30204	0.07441		1.68602	1285.41																0.02875	0.34633		0.09376	0.92589
3.95649	1064.15		-0.28945	0.07441		1.68956	1288.19																0.02877	0.3463		0.0938	0.92637
3.96476	1071.26		-0.27687	0.07441		1.69309	1290.98																0.02878	0.34627		0.09384	0.92684
3.97304	1078.44		-0.26428	0.07441		1.69663	1293.79																0.02879	0.34623		0.09388	0.92732
3.98132	1085.69		-0.2517	0.07441		1.70016	1296.6																0.0288	0.3462		0.09392	0.9278
3.9896	1093.01		-0.23911	0.07441		1.7037	1299.43																0.02881	0.34617		0.09396	0.92827
3.99787	1100.4		-0.22653	0.07441		1.70723	1302.27																0.02883	0.34614		0.094	0.92875
4.00615	1107.85		-0.21394	0.07441		1.71077	1305.12																0.02884	0.34611		0.09404	0.92923
4.01443	1115.38		-0.20136	0.07441		1.7143	1307.98																0.02885	0.34608		0.09408	0.92971
4.0227	1122.98		-0.18877	0.07441		1.71784	1310.85																0.02886	0.34604		0.09412	0.93019
4.03098	1130.65		-0.17619	0.07441		1.72137	1313.74																0.02887	0.34601		0.09416	0.93067
4.03926	1138.39		-0.1636	0.07441		1.72491	1316.63																0.02889	0.34598		0.0942	0.93115
4.04754	1146.21		-0.15102	0.07441		1.72844	1319.54																0.0289	0.34595		0.09424	0.93164
4.05581	1154.1		-0.13843	0.07441		1.73198	1322.46																0.02891	0.34592		0.09428	0.93212
4.06409	1162.06		-0.12585	0.07441		1.73551	1325.39																0.02892	0.34589		0.09432	0.9326
4.07237	1170.11		-0.11326	0.07441		1.73904	1328.33																0.02895	0.34583		0.09436	0.93309
4.08064	1178.22		-0.10068	0.07441		1.74258	1331.28																0.02896	0.3458		0.0944	0.93357
4.08892	1186.42		-0.08809	0.07441		1.74611	1334.25																0.02897	0.34577		0.09444	0.93406
4.0972	1194.69		-0.07551	0.07441		1.74965	1337.22																0.02898	0.34573		0.09448	0.93454
4.10548	1203.05		-0.06292	0.07441		1.75318	1340.21																0.02899	0.3457		0.09452	0.93503
4.11375	1211.48		-0.05034	0.07441		1.75672	1343.21																0.02901	0.34567		0.09456	0.93552
4.12203	1219.99		-0.03775	0.07441		1.76025	1346.22																0.02902	0.34564		0.0946	0.936
4.13031	1228.58		-0.02517	0.07441		1.76379	1349.24																0.02904	0.34558		0.09464	0.93649
4.13858	1237.26		-0.01258	0.07441		1.76732	1352.28																0.02905	0.34555		0.09468	0.93698
4.13858	0.13832		0.01258	0.07441		1.76732	0.18487																0.02907	0.34552		0.09472	0.93747
4.20031	0.13988		0.02517	0.07441		1.79879	0.18551																0.02908	0.34549		0.09476	0.93796
4.26203	0.14138		0.03775	0.07441		1.83025	0.18613																0.02909	0.34546		0.0948	0.93845
4.32375	0.14285		0.05034	0.07441		1.86172	0.18673																0.0291	0.34543		0.09484	0.93894
4.38548	0.14427		0.06292	0.07441		1.89318	0.18732																0.02911	0.3454		0.09488	0.93943
4.4472	0.14565		0.07551	0.07441		1.92465	0.18788																0.02913	0.34537		0.09492	0.93993
4.50892	0.147		0.08809	0.07441		1.95611	0.18842																0.02914	0.34534		0.09496	0.94042
4.57064	0.14831		0.10068	0.07441		1.98758	0.18895																0.02915	0.34531		0.095	0.94091
4.63237	0.14958		0.11326	0.07441		2.01904	0.18946																0.02916	0.34528		0.09504	0.94141
4.69409	0.15082		0.12585	0.07441		2.05051	0.18996																0.02917	0.34525		0.09508	0.9419
4.75581	0.15203		0.13843	0.07441		2.08198	0.19044																0.02919	0.34522		0.09512	0.9424
4.81754	0.15321		0.15102	0.07441		2.11344	0.1909																0.0292	0.34519		0.09516	0.9429
4.87926	0.15435		0.1636	0.07441		2.14491	0.19135																0.02921	0.34516		0.0952	0.94339
4.94098	0.15547		0.17619	0.07441		2.17637	0.19179																0.02923	0.3451		0.09524	0.94389
5.0027	0.15656		0.18877	0.07441		2.20784	0.19222																0.02925	0.34507		0.09528	0.94439
5.06443	0.15763		0.20136	0.07441		2.2393	0.19263																0.02927	0.34501		0.09532	0.94489
5.12615	0.15866		0.21394	0.07441		2.27077	0.19304																0.02928	0.34498		0.09536	0.94539
5.18787	0.15968		0.22653	0.07441		2.30223	0.19343																0.02929	0.34495		0.0954	0.94589
5.2496	0.16067		0.23911	0.07441		2.3337	0.19381																0.02931	0.34492		0.09544	0.94639
5.31132	0.16163		0.2517	0.07441		2.36516	0.19418																0.02932	0.34489		0.09548	0.94689
5.37304	0.16257		0.26428	0.07441		2.39663	0.19454																0.02933	0.34486		0.09552	0.9474
5.43476	0.1635		0.27687	0.07441		2.42809	0.19489																0.02934	0.34483		0.09556	0.9479
5.49649	0.1644		0.28945	0.07441		2.45956	0.19523																0.02935	0.3448		0.0956	0.9484
5.55821	0.16528		0.30204	0.07441		2.49102	0.19557																0.02937	0.34478		0.09564	0.94891
5.61993	0.16614		0.31462	0.07441		2.52249	0.19589																0.02938	0.34475		0.09568	0.94941
5.68166	0.16698		0.32721	0.07441		2.55396	0.19621																0.02939	0.34472		0.09572	0.94992
5.74338	0.16781		0.33979	0.07441		2.58542	0.19652																0.0294	0.34469		0.09576	0.95043
5.8051	0.16862		0.35238	0.07441		2.61689	0.19682																0.02941	0.34466		0.0958	0.95093
5.86682	0.1694		0.36496	0.07441		2.64835	0.19712																0.02943	0.34463		0.09584	0.95144
5.92855	0.17018		0.37755	0.07441		2.67982	0.19741																0.02944	0.3446		0.09588	0.95195
5.99027	0.17094		0.39013	0.07441		2.71128	0.19769																0.02945	0.34457		0.09592	0.95246
6.05199	0.17168		0.40272	0.07441		2.74275	0.19796																0.02946	0.34454		0.09596	0.95297
6.11371	0.1724		0.4153	0.07441		2.77421	0.19823																0.02947	0.34452		0.096	0.95348
6.17544	0.17312		0.42788	0.07441		2.80568	0.19849																0.02949	0.34449		0.09604	0.954
6.23716	0.17381		0.44047	0.07441		2.83714	0.19875																0.0295	0.34446		0.09608	0.95451
6.29888	0.1745		0.45305	0.07441		2.86861	0.199																0.02951	0.34443		0.09612	0.95502
6.36061	0.17517		0.46564	0.07441		2.90007	0.19925																0.02952	0.3444		0.09616	0.95554
6.42233	0.17582		0.47822	0.07441		2.93154	0.19949																0.02953	0.34437		0.0962	0.95605
6.48405	0.17647		0.49081	0.07441		2.96301	0.19972																0.02955	0.34434		0.09624	0.95657
6.54577	0.1771		0.50339	0.07441		2.99447	0.19995																0.02956	0.34432		0.09628	0.95708
6.6075	0.17772		0.51598	0.07441		3.02594	0.20018																0.02957	0.34429		0.09632	0.9576
6.66922	0.17833		0.52856	0.07441		3.0574	0.2004																0.02958	0.34426		0.09636	0.95812
6.73094	0.17893		0.54115	0.07441		3.08887	0.20062																0.02959	0.34423		0.0964	0.95864
6.79267	0.17952		0.55373	0.07441		3.12033	0.20083																0.02961	0.3442		0.09644	0.95916
6.85439	0.18009		0.56632	0.07441		3.1518	0.20103																0.02962	0.34417		0.09648	0.95968
6.91611	0.18066		0.5789	0.07441		3.18326	0.20124																0.02963	0.34415		0.09652	0.9602
6.97783	0.18121		0.59149	0.07441		3.21473	0.20144																0.02965	0.34409		0.09656	0.96072
7.03956	0.18176		0.60407	0.07441		3.24619	0.20163																0.02967	0.34406		0.0966	0.96124
7.10128	0.18229		0.61666	0.07441		3.27766	0.20182																0.02968	0.34403		0.09664	0.96177
7.163	0.18282		0.62924	0.07441		3.30912	0.20201																0.02969	0.34401		0.09668	0.96229
7.22473	0.18334		0.64183	0.07441		3.34059	0.2022																0.0297	0.34398		0.09672	0.96282
7.28645	0.18385		0.65441	0.07441		3.37205	0.20238																0.02973	0.34392		0.09676	0.96334
7.34817	0.18435		0.667	0.07441		3.40352	0.20255																0.02975	0.34387		0.0968	0.96387
7.40989	0.18484		0.67958	0.07441		3.43499	0.20273																0.02976	0.34384		0.09684	0.9644
7.47162	0.18532		0.69217	0.07441		3.46645	0.2029																0.02977	0.34381		0.09688	0.96493
7.53334	0.1858		0.70475	0.07441		3.49792	0.20307																0.02979	0.34379		0.09692	0.96546
7.59506	0.18626		0.71734	0.07441		3.52938	0.20323																0.0298	0.34376		0.09696	0.96599
7.65679	0.18672		0.72992	0.07441		3.56085	0.20339																0.02981	0.34373		0.097	0.96652
7.71851	0.18718		0.74251	0.07441		3.59231	0.20355																0.02982	0.3437		0.09704	0.96705
7.78023	0.18762		0.75509	0.07441		3.62378	0.20371																0.02983	0.34368		0.09708	0.96758
7.84195	0.18806		0.76768	0.07441		3.65524	0.20386																0.02985	0.34365		0.09712	0.96812
7.90368	0.18849		0.78026	0.07441		3.68671	0.20401																0.02986	0.34362		0.09716	0.96865
7.9654	0.18891		0.79285	0.07441		3.71817	0.20416																0.02987	0.3436		0.0972	0.96919
8.02712	0.18933		0.80543	0.07441		3.74964	0.20431																0.02988	0.34357		0.09724	0.96972
8.08885	0.18974		0.81802	0.07441		3.7811	0.20445																0.02989	0.34354		0.09728	0.97026
8.15057	0.19015		0.8306	0.07441		3.81257	0.20459																0.02992	0.34349		0.09732	0.9708
8.21229	0.19055		0.84319	0.07441		3.84404	0.20473																0.02993	0.34346		0.09736	0.97134
8.27401	0.19094		0.85577	0.07441		3.8755	0.20487																0.02994	0.34343		0.0974	0.97188
8.33574	0.19132		0.86835	0.07441		3.90697	0.205																0.02995	0.34341		0.09744	0.97242
8.39746	0.1917		0.88094	0.07441		3.93843	0.20513																0.02998	0.34335		0.09748	0.97296
8.45918	0.19208		0.89352	0.0744		3.9699	0.20526																0.02999	0.34333		0.09752	0.9735
8.52091	0.19245		0.90611	0.0744		4.00136	0.20539																0.03	0.3433		0.09756	0.97404
8.58263	0.19281		0.91869	0.0744		4.03283	0.20552																0.03001	0.34327		0.0976	0.97459
8.64435	0.19317		0.93128	0.0744		4.06429	0.20564																0.03003	0.34325		0.09764	0.97513
8.70607	0.19352		0.94386	0.0744		4.09576	0.20576																0.03004	0.34322		0.09768	0.97568
8.7678	0.19387		0.95645	0.0744		4.12722	0.20588																0.03005	0.3432		0.09772	0.97623
8.82952	0.19422		0.96903	0.0744		4.15869	0.206																0.03006	0.34317		0.09776	0.97678
8.89124	0.19455		0.98162	0.0744		4.19015	0.20612																0.03007	0.34314		0.0978	0.97732
8.95297	0.19489		0.9942	0.0744		4.22162	0.20623																0.03009	0.34312		0.09784	0.97787
9.01469	0.19522		1.00679	0.0744		4.25308	0.20634																0.0301	0.34309		0.09788	0.97843
9.07641	0.19554		1.01937	0.0744		4.28455	0.20645																0.03011	0.34306		0.09792	0.97898
9.13813	0.19586		1.03196	0.0744		4.31602	0.20656																0.03012	0.34304		0.09796	0.97953
9.19986	0.19618		1.04454	0.0744		4.34748	0.20667																0.03013	0.34301		0.098	0.98008
9.26158	0.19649		1.05713	0.0744		4.37895	0.20678																0.03015	0.34299		0.09804	0.98064
9.3233	0.19679		1.06971	0.0744		4.41041	0.20688																0.03016	0.34296		0.09808	0.9812
9.38502	0.1971		1.0823	0.0744		4.44188	0.20698																0.03017	0.34294		0.09812	0.98175
9.44675	0.1974		1.09488	0.0744		4.47334	0.20709																0.03018	0.34291		0.09816	0.98231
9.50847	0.19769		1.10747	0.0744		4.50481	0.20719																0.03019	0.34288		0.0982	0.98287
9.57019	0.19798		1.12005	0.0744		4.53627	0.20728																0.03021	0.34286		0.09824	0.98343
9.63192	0.19827		1.13264	0.0744		4.56774	0.20738																0.03022	0.34283		0.09828	0.98399
9.69364	0.19855		1.14522	0.0744		4.5992	0.20748																0.03024	0.34278		0.09832	0.98455
9.75536	0.19883		1.15781	0.0744		4.63067	0.20757																0.03027	0.34273		0.09836	0.98512
9.81708	0.19911		1.17039	0.0744		4.66213	0.20766																0.03028	0.34271		0.0984	0.98568
9.87881	0.19938		1.18298	0.0744		4.6936	0.20776																0.0303	0.34266		0.09844	0.98625
9.94053	0.19965		1.19556	0.0744		4.72507	0.20785																0.03031	0.34263		0.09848	0.98681
10.0023	0.19991		1.20815	0.0744		4.75653	0.20794																0.03034	0.34258		0.09852	0.98738
10.064	0.20017		1.22073	0.0744		4.788	0.20803																0.03035	0.34256		0.09856	0.98795
10.1257	0.20043		1.23332	0.0744		4.81946	0.20811																0.03036	0.34253		0.0986	0.98852
10.1874	0.20069		1.2459	0.0744		4.85093	0.2082																0.03037	0.34251		0.09864	0.98909
10.2491	0.20094		1.25849	0.0744		4.88239	0.20828																0.03039	0.34248		0.09868	0.98966
10.3109	0.20119		1.27107	0.0744		4.91386	0.20837																0.0304	0.34246		0.09872	0.99023
10.3726	0.20144		1.28365	0.0744		4.94532	0.20845																0.03042	0.34241		0.09876	0.99081
10.4343	0.20168		1.29624	0.0744		4.97679	0.20853																0.03043	0.34238		0.0988	0.99138
10.496	0.20192		1.30882	0.0744		5.00825	0.20861																0.03045	0.34236		0.09884	0.99196
10.5578	0.20216		1.32141	0.0744		5.03972	0.20869																0.03046	0.34233		0.09888	0.99253
10.6195	0.20239		1.33399	0.0744		5.07118	0.20877																0.03047	0.34231		0.09892	0.99311
10.6812	0.20262		1.34658	0.0744		5.10265	0.20885																0.03049	0.34226		0.09896	0.99369
10.7429	0.20285		1.35916	0.0744		5.13411	0.20892																0.03051	0.34223		0.099	0.99427
10.8047	0.20308		1.37175	0.0744		5.16558	0.209																0.03052	0.34221		0.09904	0.99486
10.8664	0.2033		1.38433	0.0744		5.19705	0.20907																0.03053	0.34219		0.09908	0.99544
10.9281	0.20352		1.39692	0.0744		5.22851	0.20915																0.03054	0.34216		0.09912	0.99602
10.9898	0.20374		1.4095	0.0744		5.25998	0.20922																0.03055	0.34214		0.09916	0.99661
11.0515	0.20395		1.42209	0.0744		5.29144	0.20929																0.03057	0.34211		0.0992	0.9972
11.1133	0.20416		1.43467	0.0744		5.32291	0.20936																0.03058	0.34209		0.09924	0.99778
11.175	0.20438		1.44726	0.0744		5.35437	0.20943																0.03059	0.34207		0.09928	0.99837
11.2367	0.20458		1.45984	0.0744		5.38584	0.2095																0.03061	0.34202		0.09932	0.99896
11.2984	0.20479		1.47243	0.0744		5.4173	0.20957																0.03063	0.34199		0.09936	0.99956
11.3602	0.20499		1.48501	0.0744		5.44877	0.20964																0.03065	0.34195		0.0994	1.00015
11.4219	0.20519		1.4976	0.0744		5.48023	0.2097																0.03066	0.34192		0.09944	1.00074
11.4836	0.20539		1.51018	0.0744		5.5117	0.20977																0.03069	0.34188		0.09948	1.00134
11.5453	0.20559		1.52277	0.0744		5.54316	0.20983																0.0307	0.34185		0.09952	1.00193
11.607	0.20578		1.53535	0.0744		5.57463	0.2099																0.03071	0.34183		0.09956	1.00253
11.6688	0.20597		1.54794	0.0744		5.6061	0.20996																0.03073	0.34178		0.0996	1.00313
11.7305	0.20616		1.56052	0.0744		5.63756	0.21002																0.03075	0.34176		0.09964	1.00373
11.7922	0.20635		1.57311	0.0744		5.66903	0.21009																0.03076	0.34174		0.09968	1.00433
11.8539	0.20654		1.58569	0.0744		5.70049	0.21015																0.03077	0.34171		0.09972	1.00494
11.9157	0.20672		1.59828	0.0744		5.73196	0.21021																0.03078	0.34169		0.09976	1.00554
11.9774	0.2069		1.61086	0.0744		5.76342	0.21027																0.03079	0.34167		0.0998	1.00615
12.0391	0.20708		1.62345	0.0744		5.79489	0.21033																0.03081	0.34164		0.09984	1.00676
12.1008	0.20726		1.63603	0.0744		5.82635	0.21039																0.03082	0.34162		0.09988	1.00736
12.1625	0.20743		1.64862	0.0744		5.85782	0.21044																0.03083	0.3416		0.09992	1.00797
12.2243	0.20761		1.6612	0.0744		5.88928	0.2105																0.03084	0.34158		0.09996	1.00859
12.286	0.20778		1.67379	0.0744		5.92075	0.21056																0.03085	0.34155		0.1	1.0092
12.3477	0.20795		1.68637	0.0744		5.95221	0.21061																0.03087	0.34153		0.10004	1.00981
12.4094	0.20812		1.69895	0.0744		5.98368	0.21067																0.03088	0.34151		0.10008	1.01043
12.4712	0.20829		1.71154	0.0744		6.01514	0.21072																0.03089	0.34149		0.10012	1.01105
12.5329	0.20845		1.72412	0.0744		6.04661	0.21078																0.0309	0.34146		0.10016	1.01167
12.5946	0.20861		1.73671	0.0744		6.07808	0.21083																0.03093	0.34142		0.1002	1.01229
12.6563	0.20877		1.74929	0.0744		6.10954	0.21088																0.03094	0.3414		0.10024	1.01291
12.7181	0.20893		1.76188	0.0744		6.14101	0.21094																0.03095	0.34137		0.10028	1.01353
12.7798	0.20909		1.77446	0.0744		6.17247	0.21099																0.03096	0.34135		0.10032	1.01415
12.8415	0.20925		1.78705	0.0744		6.20394	0.21104																0.03097	0.34133		0.10036	1.01478
12.9032	0.2094		1.79963	0.0744		6.2354	0.21109																0.03099	0.34131		0.1004	1.01541
12.9649	0.20956		1.81222	0.0744		6.26687	0.21114																0.031	0.34128		0.10044	1.01604
13.0267	0.20971		1.8248	0.0744		6.29833	0.21119																0.03101	0.34126		0.10048	1.01667
13.0884	0.20986		1.83739	0.0744		6.3298	0.21124																0.03102	0.34124		0.10052	1.0173
13.1501	0.21001		1.84997	0.0744		6.36126	0.21129																0.03103	0.34122		0.10056	1.01793
13.2118	0.21015		1.86256	0.0744		6.39273	0.21133																0.03105	0.3412		0.1006	1.01857
13.2736	0.2103		1.87514	0.07439		6.42419	0.21138																0.03106	0.34117		0.10064	1.01921
13.3353	0.21044		1.88773	0.07439		6.45566	0.21143																0.03107	0.34115		0.10068	1.01984
13.397	0.21059		1.90031	0.07439		6.48713	0.21148																0.03108	0.34113		0.10072	1.02049
13.4587	0.21073		1.9129	0.07439		6.51859	0.21152																0.03111	0.34109		0.10076	1.02113
13.5205	0.21087		1.92548	0.07439		6.55006	0.21157																0.03112	0.34107		0.1008	1.02177
13.5822	0.211		1.93807	0.07439		6.58152	0.21161																0.03113	0.34104		0.10084	1.02242
13.6439	0.21114		1.95065	0.07439		6.61299	0.21166																0.03114	0.34102		0.10088	1.02306
13.7056	0.21128		1.96324	0.07439		6.64445	0.2117																0.03117	0.34098		0.10092	1.02371
13.7674	0.21141		1.97582	0.07439		6.67592	0.21174																0.03118	0.34096		0.10096	1.02436
13.8291	0.21154		1.98841	0.07439		6.70738	0.21179																0.0312	0.34092		0.101	1.02501
13.8908	0.21168		2.00099	0.07439		6.73885	0.21183																0.03123	0.34087		0.10104	1.02567
13.9525	0.21181		2.01358	0.07439		6.77031	0.21187																0.03124	0.34085		0.10108	1.02632
14.0142	0.21194		2.02616	0.07439		6.80178	0.21191																0.03126	0.34081		0.10112	1.02698
14.076	0.21206		2.03875	0.07439		6.83324	0.21196																0.03127	0.34079		0.10116	1.02764
14.1377	0.21219		2.05133	0.07439		6.86471	0.212																0.03129	0.34077		0.1012	1.0283
14.1994	0.21232		2.06392	0.07439		6.89617	0.21204																0.0313	0.34075		0.10124	1.02896
14.2611	0.21244		2.0765	0.07439		6.92764	0.21208																0.03131	0.34073		0.10128	1.02963
14.3229	0.21256		2.08909	0.07439		6.95911	0.21212																0.03132	0.34071		0.10132	1.03029
14.3846	0.21268		2.10167	0.07439		6.99057	0.21216																0.03133	0.34069		0.10136	1.03096
14.4463	0.21281		2.11426	0.07439		7.02204	0.2122																0.03135	0.34067		0.1014	1.03163
14.508	0.21293		2.12684	0.07439		7.0535	0.21224																0.03136	0.34065		0.10144	1.03231
14.5697	0.21304		2.13942	0.07439		7.08497	0.21227																0.03137	0.34063		0.10148	1.03298
14.6315	0.21316		2.15201	0.07439		7.11643	0.21231																0.03138	0.34061		0.10152	1.03366
14.6932	0.21328		2.16459	0.07439		7.1479	0.21235																0.03141	0.34056		0.10156	1.03433
14.7549	0.21339		2.17718	0.07439		7.17936	0.21239																0.03142	0.34054		0.1016	1.03501
14.8166	0.21351		2.18976	0.07439		7.21083	0.21242																0.03143	0.34052		0.10164	1.0357
14.8784	0.21362		2.20235	0.07439		7.24229	0.21246																0.03144	0.3405		0.10168	1.03638
14.9401	0.21373		2.21493	0.07439		7.27376	0.2125																0.03145	0.34048		0.10172	1.03707
15.0018	0.21384		2.22752	0.07439		7.30522	0.21253																0.03147	0.34046		0.10176	1.03776
15.0635	0.21395		2.2401	0.07439		7.33669	0.21257																0.03148	0.34044		0.1018	1.03845
15.1252	0.21406		2.25269	0.07439		7.36816	0.2126																0.0315	0.34041		0.10184	1.03914
15.187	0.21417		2.26527	0.07439		7.39962	0.21264																0.03151	0.34039		0.10188	1.03983
15.2487	0.21428		2.27786	0.07439		7.43109	0.21267																0.03153	0.34037		0.10192	1.04053
15.3104	0.21438		2.29044	0.07439		7.46255	0.21271																0.03155	0.34033		0.10196	1.04123
15.3721	0.21449		2.30303	0.07439		7.49402	0.21274																0.03156	0.34031		0.102	1.04193
15.4339	0.21459		2.31561	0.07439		7.52548	0.21277																0.03157	0.34029		0.10204	1.04263
15.4956	0.21469		2.3282	0.07439		7.55695	0.21281																0.03159	0.34027		0.10208	1.04334
15.5573	0.2148		2.34078	0.07439		7.58841	0.21284																0.0316	0.34025		0.10212	1.04405
15.619	0.2149		2.35337	0.07439		7.61988	0.21287																0.03161	0.34023		0.10216	1.04476
15.6807	0.215		2.36595	0.07439		7.65134	0.2129																0.03162	0.34021		0.1022	1.04547
15.7425	0.2151		2.37854	0.07439		7.68281	0.21294																0.03163	0.34019		0.10224	1.04619
15.8042	0.21519		2.39112	0.07439		7.71427	0.21297																0.03165	0.34017		0.10228	1.0469
15.8659	0.21529		2.40371	0.07439		7.74574	0.213																0.03166	0.34015		0.10232	1.04762
15.9276	0.21539		2.41629	0.07439		7.7772	0.21303																0.03167	0.34013		0.10236	1.04835
15.9894	0.21548		2.42888	0.07439		7.80867	0.21306																0.03168	0.34012		0.1024	1.04907
16.0511	0.21558		2.44146	0.07439		7.84014	0.21309																0.03171	0.34008		0.10244	1.0498
16.1128	0.21567		2.45405	0.07439		7.8716	0.21312																0.03172	0.34006		0.10248	1.05053
16.1745	0.21577		2.46663	0.07439		7.90307	0.21315																0.03173	0.34004		0.10252	1.05126
16.2363	0.21586		2.47922	0.07439		7.93453	0.21318																0.03174	0.34002		0.10256	1.052
16.298	0.21595		2.4918	0.07439		7.966	0.21321																0.03175	0.34		0.1026	1.05273
16.3597	0.21604		2.50439	0.07438		7.99746	0.21324																0.03177	0.33998		0.10264	1.05347
16.4214	0.21613		2.51697	0.07438		8.02893	0.21327																0.03178	0.33997		0.10268	1.05422
16.4831	0.21622		2.52956	0.07438		8.06039	0.2133																0.03179	0.33995		0.10272	1.05496
16.5449	0.21631		2.54214	0.07438		8.09186	0.21333																0.0318	0.33993		0.10276	1.05571
16.6066	0.2164		2.55472	0.07438		8.12332	0.21335																0.03181	0.33991		0.1028	1.05646
16.6683	0.21648		2.56731	0.07438		8.15479	0.21338																0.03183	0.33989		0.10284	1.05722
16.73	0.21657		2.57989	0.07438		8.18625	0.21341																0.03184	0.33987		0.10288	1.05797
16.7918	0.21666		2.59248	0.07438		8.21772	0.21344																0.03185	0.33986		0.10292	1.05873
16.8535	0.21674		2.60506	0.07438		8.24919	0.21346																0.03186	0.33984		0.10296	1.0595
16.9152	0.21682		2.61765	0.07438		8.28065	0.21349																0.03187	0.33982		0.103	1.06026
16.9769	0.21691		2.63023	0.07438		8.31212	0.21352																0.03189	0.3398		0.10304	1.06103
17.0387	0.21699		2.64282	0.07438		8.34358	0.21354																0.0319	0.33978		0.10308	1.0618
17.1004	0.21707		2.6554	0.07438		8.37505	0.21357																0.03191	0.33977		0.10312	1.06258
17.1621	0.21715		2.66799	0.07438		8.40651	0.2136																0.03192	0.33975		0.10316	1.06335
17.2238	0.21723		2.68057	0.07438		8.43798	0.21362																0.03193	0.33973		0.1032	1.06414
17.2856	0.21731		2.69316	0.07438		8.46944	0.21365																0.03195	0.33971		0.10324	1.06492
17.3473	0.21739		2.70574	0.07438		8.50091	0.21367																0.03196	0.3397		0.10328	1.06571
17.409	0.21747		2.71833	0.07438		8.53237	0.2137																0.03198	0.33966		0.10332	1.0665
17.4707	0.21755		2.73091	0.07438		8.56384	0.21372																0.03199	0.33964		0.10336	1.06729
17.5324	0.21762		2.7435	0.07438		8.5953	0.21375																0.03202	0.33961		0.1034	1.06809
17.5942	0.2177		2.75608	0.07438		8.62677	0.21377																0.03203	0.33959		0.10344	1.06889
17.6559	0.21778		2.76867	0.07438		8.65823	0.21379																0.03204	0.33957		0.10348	1.0697
17.7176	0.21785		2.78125	0.07438		8.6897	0.21382																0.03205	0.33956		0.10352	1.0705
17.7793	0.21793		2.79384	0.07438		8.72117	0.21384																0.03207	0.33954		0.10356	1.07131
17.841	0.218		2.80642	0.07438		8.75263	0.21387																0.03208	0.33952		0.1036	1.07213
17.9028	0.21807		2.81901	0.07438		8.7841	0.21389																0.03209	0.33951		0.10364	1.07295
17.9645	0.21815		2.83159	0.07438		8.81556	0.21391																0.0321	0.33949		0.10368	1.07377
18.0262	0.21822		2.84418	0.07438		8.84703	0.21394																0.03211	0.33947		0.10372	1.0746
18.0879	0.21829		2.85676	0.07438		8.87849	0.21396																0.03213	0.33946		0.10376	1.07543
18.1497	0.21836		2.86935	0.07438		8.90996	0.21398																0.03214	0.33944		0.1038	1.07626
18.2114	0.21843		2.88193	0.07438		8.94142	0.214																0.03215	0.33942		0.10384	1.0771
18.2731	0.2185		2.89452	0.07438		8.97289	0.21403																0.03216	0.33941		0.10388	1.07794
18.3348	0.21857		2.9071	0.07438		9.00435	0.21405																0.03217	0.33939		0.10392	1.07879
18.3966	0.21864		2.91969	0.07438		9.03582	0.21407																0.03219	0.33937		0.10396	1.07964
18.4583	0.2187		2.93227	0.07438		9.06728	0.21409																0.0322	0.33936		0.104	1.0805
18.52	0.21877		2.94486	0.07438		9.09875	0.21411																0.03221	0.33934		0.10404	1.08135
18.5817	0.21884		2.95744	0.07438		9.13022	0.21413																0.03222	0.33932		0.10408	1.08222
18.6435	0.2189		2.97002	0.07438		9.16168	0.21415																0.03223	0.33931		0.10412	1.08309
18.7052	0.21897		2.98261	0.07438		9.19315	0.21417																0.03225	0.33929		0.10416	1.08396
18.7669	0.21903		2.99519	0.07437		9.22461	0.2142																0.03226	0.33928		0.1042	1.08484
18.8286	0.2191		3.00778	0.07437		9.25608	0.21422																0.03227	0.33926		0.10424	1.08572
18.8903	0.21916		3.02036	0.07437		9.28754	0.21424																0.03228	0.33924		0.10428	1.0866
18.9521	0.21923		3.03295	0.07437		9.31901	0.21426																0.03229	0.33923		0.10432	1.08749
19.0138	0.21929		3.04553	0.07437		9.35047	0.21428																0.03232	0.3392		0.10436	1.08839
19.0755	0.21935		3.05812	0.07437		9.38194	0.2143																0.03233	0.33918		0.1044	1.08929
19.1372	0.21941		3.0707	0.07437		9.4134	0.21432																0.03235	0.33915		0.10444	1.0902
19.199	0.21947		3.08329	0.07437		9.44487	0.21434																0.03237	0.33913		0.10448	1.09111
19.2607	0.21954		3.09587	0.07437		9.47633	0.21435																0.03238	0.33912		0.10452	1.09203
19.3224	0.2196		3.10846	0.07437		9.5078	0.21437																0.03239	0.3391		0.10456	1.09295
19.3841	0.21966		3.12104	0.07437		9.53926	0.21439																0.0324	0.33909		0.1046	1.09388
19.4459	0.21971		3.13363	0.07437		9.57073	0.21441																0.03241	0.33907		0.10464	1.09481
19.5076	0.21977		3.14621	0.07437		9.6022	0.21443																0.03244	0.33904		0.10468	1.09575
19.5693	0.21983		3.1588	0.07437		9.63366	0.21445																0.03245	0.33903		0.10472	1.0967
19.631	0.21989		3.17138	0.07437		9.66513	0.21447																0.03246	0.33901		0.10476	1.09765
19.6927	0.21995		3.18397	0.07437		9.69659	0.21448																0.03247	0.339		0.1048	1.0986
19.7545	0.22		3.19655	0.07437		9.72806	0.2145																0.03249	0.33898		0.10484	1.09957
19.8162	0.22006		3.20914	0.07437		9.75952	0.21452																0.0325	0.33897		0.10488	1.10054
19.8779	0.22012		3.22172	0.07437		9.79099	0.21454																0.03251	0.33895		0.10492	1.10151
19.9396	0.22017		3.23431	0.07437		9.82245	0.21456																0.03252	0.33894		0.10496	1.1025
20.0013	0.22023		3.24689	0.07437		9.85392	0.21457																0.03253	0.33892		0.105	1.10349
20.0631	0.22028		3.25948	0.07437		9.88538	0.21459																0.03255	0.33891		0.10504	1.10448
20.1248	0.22033		3.27206	0.07437		9.91685	0.21461																0.03256	0.33889		0.10508	1.10549
20.1865	0.22039		3.28465	0.07437		9.94831	0.21462																0.03257	0.33888		0.10512	1.1065
20.2482	0.22044		3.29723	0.07437		9.97978	0.21464																0.03259	0.33885		0.10516	1.10752
20.31	0.22049		3.30982	0.07437		10.0113	0.21466																0.03261	0.33884		0.1052	1.10854
20.3717	0.22055		3.3224	0.07437		10.0427	0.21468																0.03262	0.33882		0.10524	1.10958
20.4334	0.2206		3.33499	0.07437		10.0742	0.21469																0.03263	0.33881		0.10528	1.11062
20.4951	0.22065		3.34757	0.07437		10.1056	0.21471																0.03265	0.33878		0.10532	1.11167
20.5569	0.2207		3.36016	0.07437		10.1371	0.21472																0.03267	0.33876		0.10536	1.11273
20.6186	0.22075		3.37274	0.07437		10.1686	0.21474																0.03268	0.33875		0.1054	1.11379
20.6803	0.2208		3.38532	0.07437		10.2	0.21476																0.03269	0.33874		0.10544	1.11487
20.742	0.22085		3.39791	0.07437		10.2315	0.21477																0.03271	0.33871		0.10548	1.11595
20.8038	0.2209		3.41049	0.07437		10.263	0.21479																0.03273	0.3387		0.10552	1.11705
20.8655	0.22095		3.42308	0.07436		10.2944	0.2148																0.03274	0.33868		0.10556	1.11815
20.9272	0.221		3.43566	0.07436		10.3259	0.21482																0.03275	0.33867		0.1056	1.11926
20.9889	0.22105		3.44825	0.07436		10.3574	0.21483																0.03276	0.33866		0.10564	1.12039
21.0506	0.22109		3.46083	0.07436		10.3888	0.21485																0.03277	0.33864		0.10568	1.12152
21.1124	0.22114		3.47342	0.07436		10.4203	0.21486																0.03279	0.33863		0.10572	1.12266
21.1741	0.22119		3.486	0.07436		10.4518	0.21488																0.0328	0.33862		0.10576	1.12382
21.2358	0.22124		3.49859	0.07436		10.4832	0.21489																0.03281	0.3386		0.1058	1.12499
21.2975	0.22128		3.51117	0.07436		10.5147	0.21491																0.03283	0.33858		0.10584	1.12617
21.3592	0.22133		3.52376	0.07436		10.5462	0.21492																0.03285	0.33856		0.10588	1.12736
21.421	0.22137		3.53634	0.07436		10.5776	0.21494																0.03286	0.33855		0.10592	1.12856
21.4827	0.22142		3.54893	0.07436		10.6091	0.21495																0.03287	0.33854		0.10596	1.12978
21.5444	0.22146		3.56151	0.07436		10.6405	0.21496																0.03288	0.33852		0.106	1.13101
21.6061	0.22151		3.5741	0.07436		10.672	0.21498																0.03289	0.33851		0.10604	1.13225
21.6679	0.22155		3.58668	0.07436		10.7035	0.21499																0.03291	0.3385		0.10608	1.13351
21.7296	0.22159		3.59927	0.07436		10.7349	0.21501																0.03292	0.33849		0.10612	1.13478
21.7913	0.22164		3.61185	0.07436		10.7664	0.21502																0.03293	0.33847		0.10616	1.13607
21.853	0.22168		3.62444	0.07436		10.7979	0.21503																0.03294	0.33846		0.1062	1.13737
21.9148	0.22172		3.63702	0.07436		10.8293	0.21505																0.03295	0.33845		0.10624	1.1387
21.9765	0.22176		3.64961	0.07436		10.8608	0.21506																0.03297	0.33844		0.10628	1.14003
22.0382	0.22181		3.66219	0.07436		10.8923	0.21507																0.03298	0.33842		0.10632	1.14139
22.0999	0.22185		3.67478	0.07436		10.9237	0.21509																0.03299	0.33841		0.10636	1.14277
22.1617	0.22189		3.68736	0.07436		10.9552	0.2151																0.033	0.3384		0.1064	1.14416
22.2234	0.22193		3.69995	0.07436		10.9867	0.21511																0.03301	0.33839		0.10644	1.14558
22.2851	0.22197		3.71253	0.07436		11.0181	0.21512																0.03303	0.33838		0.10648	1.14702
22.3468	0.22201		3.72512	0.07436		11.0496	0.21514																0.03304	0.33836		0.10652	1.14848
22.4085	0.22205		3.7377	0.07436		11.0811	0.21515																0.03305	0.33835		0.10656	1.14996
22.4703	0.22209		3.75029	0.07436		11.1125	0.21516																0.03306	0.33834		0.1066	1.15147
22.532	0.22213		3.76287	0.07436		11.144	0.21517																0.03307	0.33833		0.10664	1.15301
22.5937	0.22217		3.77546	0.07436		11.1755	0.21519																0.03309	0.33832		0.10668	1.15457
22.6554	0.22221		3.78804	0.07436		11.2069	0.2152																0.0331	0.33831		0.10672	1.15617
22.7172	0.22224		3.80063	0.07435		11.2384	0.21521																0.03311	0.33829		0.10676	1.1578
22.7789	0.22228		3.81321	0.07435		11.2699	0.21522																0.03312	0.33828		0.1068	1.15946
22.8406	0.22232		3.82579	0.07435		11.3013	0.21523																0.03313	0.33827		0.10684	1.16115
22.9023	0.22236		3.83838	0.07435		11.3328	0.21525																0.03315	0.33826		0.10688	1.16289
22.9641	0.22239		3.85096	0.07435		11.3643	0.21526																0.03316	0.33825		0.10692	1.16466
23.0258	0.22243		3.86355	0.07435		11.3957	0.21527																0.03318	0.33823		0.10696	1.16648
23.0875	0.22247		3.87613	0.07435		11.4272	0.21528																0.03319	0.33821		0.107	1.16835
23.1492	0.2225		3.88872	0.07435		11.4587	0.21529																0.03321	0.3382		0.10704	1.17027
23.2109	0.22254		3.9013	0.07435		11.4901	0.2153																0.03322	0.33819		0.10708	1.17225
23.2727	0.22257		3.91389	0.07435		11.5216	0.21531																0.03323	0.33818		0.10712	1.17429
23.3344	0.22261		3.92647	0.07435		11.5531	0.21532																0.03324	0.33817		0.10716	1.1764
23.3961	0.22264		3.93906	0.07435		11.5845	0.21534																0.03325	0.33816		0.1072	1.17859
23.4578	0.22268		3.95164	0.07435		11.616	0.21535																0.03327	0.33815		0.10724	1.18086
23.5195	0.22271		3.96423	0.07435		11.6474	0.21536																0.03328	0.33814		0.10728	1.18323
23.5813	0.22274		3.97681	0.07435		11.6789	0.21537																0.03329	0.33813		0.10732	1.18571
23.643	0.22278		3.9894	0.07435		11.7104	0.21538																0.0333	0.33812		0.10736	1.18832
23.7047	0.22281		4.00198	0.07435		11.7418	0.21539																0.03331	0.33811		0.1074	1.19109
23.7664	0.22284		4.01457	0.07435		11.7733	0.2154																0.03333	0.3381		0.10744	1.19404
23.8282	0.22288		4.02715	0.07435		11.8048	0.21541																0.03334	0.33809		0.10748	1.19721
23.8899	0.22291		4.03974	0.07435		11.8362	0.21542																0.03335	0.33808		0.10752	1.20068
23.9516	0.22294		4.05232	0.07435		11.8677	0.21543																0.03336	0.33807		0.10756	1.20454
24.0133	0.22297		4.06491	0.07435		11.8992	0.21544																0.03337	0.33806		0.1076	1.20897
24.0751	0.223		4.07749	0.07435		11.9306	0.21545																0.03339	0.33805		0.10764	1.21434
24.1368	0.22303		4.09008	0.07435		11.9621	0.21546																0.03341	0.33803		0.10768	1.2218
24.1985	0.22307		4.10266	0.07435		11.9936	0.21547																0.03343	0.33801
24.2602	0.2231		4.11525	0.07435		12.025	0.21548																0.03345	0.338
24.322	0.22313		4.12783	0.07435		12.0565	0.21549																0.03346	0.33799
24.3837	0.22316		4.14042	0.07434		12.088	0.2155																0.03347	0.33798
24.4454	0.22319		4.153	0.07434		12.1194	0.21551																0.03348	0.33797
24.5071	0.22322		4.16559	0.07434		12.1509	0.21552																0.03349	0.33796
24.5688	0.22325		4.17817	0.07434		12.1823	0.21553																0.03351	0.33795
24.6306	0.22327		4.19076	0.07434		12.2138	0.21553																0.03352	0.33794
24.6923	0.2233		4.20334	0.07434		12.2453	0.21554																0.03353	0.33793
24.754	0.22333		4.21593	0.07434		12.2767	0.21555																0.03355	0.33792
24.8157	0.22336		4.22851	0.07434		12.3082	0.21556																0.03357	0.33791
24.8775	0.22339		4.24109	0.07434		12.3397	0.21557																0.03358	0.3379
24.9392	0.22342		4.25368	0.07434		12.3712	0.21558																0.03359	0.33789
25.0009	0.22344		4.26626	0.07434		12.4026	0.21559																0.0336	0.33788
25.0626	0.22347		4.27885	0.07434		12.4341	0.2156																0.03361	0.33787
25.1243	0.2235		4.29143	0.07434		12.4655	0.2156																0.03363	0.33786
25.1861	0.22352		4.30402	0.07434		12.497	0.21561																0.03364	0.33786
25.2478	0.22355		4.3166	0.07434		12.5285	0.21562																0.03365	0.33785
25.3095	0.22358		4.32919	0.07434		12.5599	0.21563																0.03366	0.33784
25.3712	0.2236		4.34177	0.07434		12.5914	0.21564																0.03367	0.33783
25.433	0.22363		4.35436	0.07434		12.6229	0.21565																0.03369	0.33782
25.4947	0.22365		4.36694	0.07434		12.6543	0.21565																0.0337	0.33781
25.5564	0.22368		4.37953	0.07434		12.6858	0.21566																0.03371	0.33781
25.6181	0.2237		4.39211	0.07434		12.7173	0.21567																0.03372	0.3378
25.6798	0.22373		4.4047	0.07434		12.7487	0.21568																0.03373	0.33779
25.7416	0.22375		4.41728	0.07434		12.7802	0.21568																0.03375	0.33778
25.8033	0.22378		4.42987	0.07434		12.8117	0.21569																0.03376	0.33777
25.865	0.2238		4.44245	0.07434		12.8431	0.2157																0.03377	0.33777
25.9267	0.22383		4.45504	0.07433		12.8746	0.21571																0.03378	0.33776
25.9885	0.22385		4.46762	0.07433		12.9061	0.21571																0.03379	0.33775
26.0502	0.22387		4.48021	0.07433		12.9375	0.21572																0.03381	0.33774
26.1119	0.2239		4.49279	0.07433		12.969	0.21573																0.03382	0.33774
26.1736	0.22392		4.50538	0.07433		13.0005	0.21574																0.03383	0.33773
26.2354	0.22394		4.51796	0.07433		13.0319	0.21574																0.03384	0.33772
26.2971	0.22396		4.53055	0.07433		13.0634	0.21575																0.03385	0.33772
26.3588	0.22399		4.54313	0.07433		13.0948	0.21576																0.03387	0.33771
26.4205	0.22401		4.55572	0.07433		13.1263	0.21576																0.03388	0.3377
26.4823	0.22403		4.5683	0.07433		13.1578	0.21577																0.03389	0.3377
26.544	0.22405		4.58089	0.07433		13.1892	0.21578																0.0339	0.33769
26.6057	0.22407		4.59347	0.07433		13.2207	0.21579																0.03393	0.33768
26.6674	0.22409		4.60606	0.07433		13.2522	0.21579																0.03394	0.33767
26.7291	0.22412		4.61864	0.07433		13.2836	0.2158																0.03395	0.33766
26.7909	0.22414		4.63123	0.07433		13.3151	0.2158																0.03396	0.33766
26.8526	0.22416		4.64381	0.07433		13.3466	0.21581																0.03397	0.33765
26.9143	0.22418		4.65639	0.07433		13.378	0.21582																0.03399	0.33764
26.976	0.2242		4.66898	0.07433		13.4095	0.21582																0.034	0.33764
27.0377	0.22422		4.68156	0.07433		13.441	0.21583																0.03401	0.33763
27.0995	0.22424		4.69415	0.07433		13.4724	0.21584																0.03402	0.33763
27.1612	0.22426		4.70673	0.07433		13.5039	0.21584																0.03403	0.33762
27.2229	0.22428		4.71932	0.07433		13.5354	0.21585																0.03405	0.33761
27.2846	0.2243		4.7319	0.07433		13.5668	0.21585																0.03406	0.33761
27.3464	0.22431		4.74449	0.07433		13.5983	0.21586																0.03407	0.3376
27.4081	0.22433		4.75707	0.07432		13.6298	0.21587																0.03408	0.3376
27.4698	0.22435		4.76966	0.07432		13.6612	0.21587																0.03409	0.33759
27.5315	0.22437		4.78224	0.07432		13.6927	0.21588																0.03411	0.33759
27.5933	0.22439		4.79483	0.07432		13.7242	0.21588																0.03412	0.33758
27.655	0.22441		4.80741	0.07432		13.7556	0.21589																0.03413	0.33757
27.7167	0.22442		4.82	0.07432		13.7871	0.21589																0.03414	0.33757
27.7784	0.22444		4.83258	0.07432		13.8186	0.2159																0.03415	0.33756
27.8402	0.22446		4.84517	0.07432		13.85	0.21591																0.03418	0.33755
27.9019	0.22448		4.85775	0.07432		13.8815	0.21591																0.03419	0.33755
27.9636	0.22449		4.87034	0.07432		13.913	0.21592																0.0342	0.33754
28.0253	0.22451		4.88292	0.07432		13.9444	0.21592																0.03421	0.33754
28.087	0.22453		4.89551	0.07432		13.9759	0.21593																0.03423	0.33754
28.1488	0.22454		4.90809	0.07432		14.0074	0.21593																0.03424	0.33753
28.2105	0.22456		4.92068	0.07432		14.0388	0.21594																0.03425	0.33753
28.2722	0.22457		4.93326	0.07432		14.0703	0.21594																0.03426	0.33752
28.3339	0.22459		4.94585	0.07432		14.1017	0.21595																0.03427	0.33752
28.3957	0.22461		4.95843	0.07432		14.1332	0.21595																0.03429	0.33751
28.4574	0.22462		4.97102	0.07432		14.1647	0.21596																0.0343	0.33751
28.5191	0.22464		4.9836	0.07432		14.1961	0.21596																0.03431	0.33751
28.5808	0.22465		4.99619	0.07432		14.2276	0.21597																0.03432	0.3375
28.6425	0.22467		5.00877	0.07432		14.2591	0.21597																0.03433	0.3375
28.7043	0.22468		5.02136	0.07432		14.2905	0.21598																0.03435	0.33749
28.766	0.2247		5.03394	0.07431		14.322	0.21598																0.03436	0.33749
28.8277	0.22471		5.04653	0.07431		14.3535	0.21598																0.03437	0.33749
28.8894	0.22472		5.05911	0.07431		14.3849	0.21599																0.03438	0.33748
28.9512	0.22474		5.0717	0.07431		14.4164	0.21599																0.03439	0.33748
29.0129	0.22475		5.08428	0.07431		14.4479	0.216																0.03441	0.33748
29.0746	0.22477		5.09686	0.07431		14.4793	0.216																0.03442	0.33747
29.1363	0.22478		5.10945	0.07431		14.5108	0.21601																0.03443	0.33747
29.198	0.22479		5.12203	0.07431		14.5423	0.21601																0.03444	0.33747
29.2598	0.22481		5.13462	0.07431		14.5737	0.21601																0.03445	0.33746
29.3215	0.22482		5.1472	0.07431		14.6052	0.21602																0.03447	0.33746
29.3832	0.22483		5.15979	0.07431		14.6366	0.21602																0.03448	0.33746
29.4449	0.22484		5.17237	0.07431		14.6681	0.21603																0.03449	0.33745
29.5067	0.22486		5.18496	0.07431		14.6996	0.21603																0.0345	0.33745
29.5684	0.22487		5.19754	0.07431		14.731	0.21603																0.03451	0.33745
29.6301	0.22488		5.21013	0.07431		14.7625	0.21604																0.03453	0.33745
29.6918	0.22489		5.22271	0.07431		14.794	0.21604																0.03454	0.33744
29.7536	0.2249		5.2353	0.07431		14.8254	0.21604																0.03455	0.33744
29.8153	0.22492		5.24788	0.07431		14.8569	0.21605																0.03457	0.33744
29.877	0.22493		5.26047	0.07431		14.8884	0.21605																0.03459	0.33744
29.9387	0.22494		5.27305	0.07431		14.9198	0.21606																0.0346	0.33743
30.0005	0.22495		5.28564	0.07431		14.9513	0.21606																0.03461	0.33743
30.0622	0.22496		5.29822	0.0743		14.9828	0.21606																0.03462	0.33743
30.1239	0.22497		5.31081	0.0743		15.0142	0.21607																0.03463	0.33743
30.1856	0.22498		5.32339	0.0743		15.0457	0.21607																0.03465	0.33743
30.2473	0.22499		5.33598	0.0743		15.0772	0.21607																0.03466	0.33742
30.3091	0.225		5.34856	0.0743		15.1086	0.21608																0.03467	0.33742
30.3708	0.22501		5.36115	0.0743		15.1401	0.21608																0.03468	0.33742
30.4325	0.22502		5.37373	0.0743		15.1716	0.21608																0.03469	0.33742
30.4942	0.22503		5.38632	0.0743		15.203	0.21609																0.03471	0.33742
30.556	0.22504		5.3989	0.0743		15.2345	0.21609																0.03472	0.33742
30.6177	0.22505		5.41149	0.0743		15.266	0.21609																0.03474	0.33742
30.6794	0.22506		5.42407	0.0743		15.2974	0.21609																0.03475	0.33742
30.7411	0.22507		5.43666	0.0743		15.3289	0.2161																0.03477	0.33742
30.8028	0.22508		5.44924	0.0743		15.3604	0.2161																0.03478	0.33741
30.8646	0.22509		5.46183	0.0743		15.3918	0.2161																0.03479	0.33741
30.9263	0.2251		5.47441	0.0743		15.4233	0.21611																0.0348	0.33741
30.988	0.22511		5.487	0.0743		15.4548	0.21611																0.03481	0.33741
31.0497	0.22512		5.49958	0.0743		15.4862	0.21611																0.03483	0.33741
31.1115	0.22512		5.51216	0.0743		15.5177	0.21611																0.03484	0.33741
31.1732	0.22513		5.52475	0.0743		15.5491	0.21612																0.03485	0.33741
31.2349	0.22514		5.53733	0.0743		15.5806	0.21612																0.03486	0.33741
31.2966	0.22515		5.54992	0.07429		15.6121	0.21612																0.03487	0.33741
31.3584	0.22516		5.5625	0.07429		15.6435	0.21612																0.03489	0.33741
31.4201	0.22516		5.57509	0.07429		15.675	0.21613																0.0349	0.33741
31.4818	0.22517		5.58767	0.07429		15.7065	0.21613																0.03491	0.33741
31.5435	0.22518		5.60026	0.07429		15.7379	0.21613																0.03492	0.33741
31.6052	0.22519		5.61284	0.07429		15.7694	0.21613																0.03493	0.33741
31.667	0.22519		5.62543	0.07429		15.8009	0.21613																0.03495	0.33742
31.7287	0.2252		5.63801	0.07429		15.8323	0.21614																0.03496	0.33742
31.7904	0.22521		5.6506	0.07429		15.8638	0.21614																0.03497	0.33742
31.8521	0.22521		5.66318	0.07429		15.8953	0.21614																0.03498	0.33742
31.9139	0.22522		5.67577	0.07429		15.9267	0.21614																0.03499	0.33742
31.9756	0.22523		5.68835	0.07429		15.9582	0.21614																0.03501	0.33742
32.0373	0.22523		5.70094	0.07429		15.9897	0.21615																0.03502	0.33742
32.099	0.22524		5.71352	0.07429		16.0211	0.21615																0.03503	0.33742
32.1608	0.22524		5.72611	0.07429		16.0526	0.21615																0.03504	0.33742
32.2225	0.22525		5.73869	0.07429		16.0841	0.21615																0.03505	0.33743
32.2842	0.22526		5.75128	0.07429		16.1155	0.21615																0.03507	0.33743
32.3459	0.22526		5.76386	0.07429		16.147	0.21616																0.03508	0.33743
32.4076	0.22527		5.77645	0.07429		16.1785	0.21616																0.03509	0.33743
32.4694	0.22527		5.78903	0.07428		16.2099	0.21616																0.0351	0.33743
32.5311	0.22528		5.80162	0.07428		16.2414	0.21616																0.03511	0.33743
32.5928	0.22528		5.8142	0.07428		16.2728	0.21616																0.03513	0.33744
32.6545	0.22529		5.82679	0.07428		16.3043	0.21616																0.03515	0.33744
32.7163	0.22529		5.83937	0.07428		16.3358	0.21617																0.03516	0.33744
32.778	0.2253		5.85196	0.07428		16.3672	0.21617																0.03517	0.33745
32.8397	0.2253		5.86454	0.07428		16.3987	0.21617																0.03519	0.33745
32.9014	0.2253		5.87713	0.07428		16.4302	0.21617																0.03521	0.33745
32.9631	0.22531		5.88971	0.07428		16.4616	0.21617																0.03522	0.33746
33.0249	0.22531		5.9023	0.07428		16.4931	0.21617																0.03523	0.33746
33.0866	0.22532		5.91488	0.07428		16.5246	0.21617																0.03525	0.33746
33.1483	0.22532		5.92746	0.07428		16.556	0.21617																0.03526	0.33747
33.21	0.22532		5.94005	0.07428		16.5875	0.21618																0.03527	0.33747
33.2718	0.22533		5.95263	0.07428		16.619	0.21618																0.03528	0.33747
33.3335	0.22533		5.96522	0.07428		16.6504	0.21618																0.03529	0.33748
33.3952	0.22533		5.9778	0.07428		16.6819	0.21618																0.03531	0.33748
33.4569	0.22534		5.99039	0.07428		16.7134	0.21618																0.03532	0.33749
33.5187	0.22534		6.00297	0.07428		16.7448	0.21618																0.03533	0.33749
33.5804	0.22534		6.01556	0.07427		16.7763	0.21618																0.03534	0.33749
33.6421	0.22534		6.02814	0.07427		16.8078	0.21618																0.03535	0.3375
33.7038	0.22535		6.04073	0.07427		16.8392	0.21618																0.03537	0.3375
33.7655	0.22535		6.05331	0.07427		16.8707	0.21618																0.03538	0.33751
33.8273	0.22535		6.0659	0.07427		16.9022	0.21618																0.03539	0.33751
33.889	0.22535		6.07848	0.07427		16.9336	0.21619																0.0354	0.33751
33.9507	0.22536		6.09107	0.07427		16.9651	0.21619																0.03541	0.33752
34.0124	0.22536		6.10365	0.07427		16.9965	0.21619																0.03543	0.33752
34.0742	0.22536		6.11624	0.07427		17.028	0.21619																0.03544	0.33753
34.1359	0.22536		6.12882	0.07427		17.0595	0.21619																0.03545	0.33753
34.1976	0.22536		6.14141	0.07427		17.0909	0.21619																0.03547	0.33754
34.2593	0.22537		6.15399	0.07427		17.1224	0.21619																0.03549	0.33755
34.321	0.22537		6.16658	0.07427		17.1539	0.21619																0.0355	0.33755
34.3828	0.22537		6.17916	0.07427		17.1853	0.21619																0.03551	0.33756
34.4445	0.22537		6.19175	0.07427		17.2168	0.21619																0.03552	0.33757
34.5062	0.22537		6.20433	0.07427		17.2483	0.21619																0.03553	0.33757
34.5679	0.22537		6.21692	0.07427		17.2797	0.21619																0.03555	0.33758
34.6297	0.22537		6.2295	0.07427		17.3112	0.21619																0.03556	0.33758
34.6914	0.22537		6.24209	0.07426		17.3427	0.21619																0.03557	0.33759
34.7531	0.22537		6.25467	0.07426		17.3741	0.21619																0.03558	0.3376
[truncated: 1,005 more rows]
